# Supplementary material for: Spanish-dementia knowledge assessment scale (DKAS-S): psychometric properties and validation
Source: BMC Geriatr. 2021 May 10;21:302. doi: 10.1186/s12877-021-02230-w (PMC8111921; doi:10.1186/s12877-021-02230-w)
Supplement: Supplementary file 1 — Additional file 1. Rowdata of the sample [file 12877_2021_2230_MOESM1_ESM.xls]

## Sheet: BBDD ESCALA
GRUPO	ESTUDIOS	TRABAJO	CONTACTOPERSONASDTA	OIDOHABLARDTA	PREG1	PREG2	PREG3	PREG4	PREG5	PREG6	PREG7	PREG8	PREG9	PREG10	PREG11	PREG12	PREG13	PREG14	PREG15	PREG16	PREG17	PREG18	PREG19	PREG20	PREG21	PREG22	PREG23	PREG24	PREG25	ANTECEDDTA	VIVEPACIENTE	RELACIONPACIENTE	VALORACIONDETCOG	VALORACIONSEGUIMDTA	EVOLUCIONENF	PREG1RETEST	PREG2RETEST	PREG3PRETEST	PREG4RETEST	PREG5RETEST	PREG6RETEST	PREG7RETEST	PREG8RETEST	PREG9RETEST	PREG10RETEST	PREG11RETEST	PREG12RETEST	PREG13RETEST	PREG14RETEST
1	4	2	1	1	4	4	2	3	3	2	2	3	2	2	3	4	5	1	1	3	3	2	2	2	2	4	2	1	4	0	#NULL!	#NULL!	#NULL!	#NULL!	#NULL!	#NULL!	#NULL!	#NULL!	#NULL!	#NULL!	#NULL!	#NULL!	#NULL!	#NULL!	#NULL!	#NULL!	#NULL!	#NULL!	#NULL!
1	0	0	1	1	3	3	5	5	5	5	5	2	2	2	3	3	2	2	4	3	3	3	2	2	3	3	3	2	2	0	#NULL!	#NULL!	#NULL!	#NULL!	#NULL!	#NULL!	#NULL!	#NULL!	#NULL!	#NULL!	#NULL!	#NULL!	#NULL!	#NULL!	#NULL!	#NULL!	#NULL!	#NULL!	#NULL!
1	3	2	0	1	1	4	1	1	1	1	1	4	1	4	4	1	1	1	1	1	4	4	2	1	4	4	4	4	4	0	#NULL!	#NULL!	#NULL!	#NULL!	#NULL!	#NULL!	#NULL!	#NULL!	#NULL!	#NULL!	#NULL!	#NULL!	#NULL!	#NULL!	#NULL!	#NULL!	#NULL!	#NULL!	#NULL!
1	3	2	1	1	1	4	1	1	1	1	1	4	1	3	3	1	1	1	1	3	5	1	1	1	5	5	5	5	5	1	#NULL!	#NULL!	#NULL!	#NULL!	#NULL!	#NULL!	#NULL!	#NULL!	#NULL!	#NULL!	#NULL!	#NULL!	#NULL!	#NULL!	#NULL!	#NULL!	#NULL!	#NULL!	#NULL!
1	3	2	1	1	1	4	1	1	1	1	1	4	4	2	3	1	4	1	1	1	1	3	2	1	4	4	3	3	3	1	#NULL!	#NULL!	#NULL!	#NULL!	#NULL!	#NULL!	#NULL!	#NULL!	#NULL!	#NULL!	#NULL!	#NULL!	#NULL!	#NULL!	#NULL!	#NULL!	#NULL!	#NULL!	#NULL!
1	4	2	2	1	1	4	1	1	1	1	1	4	1	1	4	3	4	1	1	2	2	3	1	1	4	4	4	4	3	0	#NULL!	#NULL!	#NULL!	#NULL!	#NULL!	#NULL!	#NULL!	#NULL!	#NULL!	#NULL!	#NULL!	#NULL!	#NULL!	#NULL!	#NULL!	#NULL!	#NULL!	#NULL!	#NULL!
1	3	1	1	1	1	4	2	2	1	1	1	4	1	4	4	1	4	1	3	3	3	2	2	1	3	3	3	3	3	1	#NULL!	#NULL!	#NULL!	#NULL!	#NULL!	#NULL!	#NULL!	#NULL!	#NULL!	#NULL!	#NULL!	#NULL!	#NULL!	#NULL!	#NULL!	#NULL!	#NULL!	#NULL!	#NULL!
1	2	2	2	1	1	4	1	1	2	1	1	4	1	1	3	1	1	1	3	1	2	3	5	1	5	5	3	4	5	1	#NULL!	#NULL!	#NULL!	#NULL!	#NULL!	#NULL!	#NULL!	#NULL!	#NULL!	#NULL!	#NULL!	#NULL!	#NULL!	#NULL!	#NULL!	#NULL!	#NULL!	#NULL!	#NULL!
1	3	2	0	1	1	4	1	1	1	1	2	1	2	1	3	2	1	1	1	1	2	1	2	1	4	4	4	4	4	0	#NULL!	#NULL!	#NULL!	#NULL!	#NULL!	#NULL!	#NULL!	#NULL!	#NULL!	#NULL!	#NULL!	#NULL!	#NULL!	#NULL!	#NULL!	#NULL!	#NULL!	#NULL!	#NULL!
1	2	2	1	1	2	3	2	2	2	2	4	2	2	3	4	1	3	2	1	4	3	4	2	1	3	4	4	3	4	0	#NULL!	#NULL!	#NULL!	#NULL!	#NULL!	#NULL!	#NULL!	#NULL!	#NULL!	#NULL!	#NULL!	#NULL!	#NULL!	#NULL!	#NULL!	#NULL!	#NULL!	#NULL!	#NULL!
1	3	1	1	1	1	4	1	1	1	1	1	3	2	3	4	2	1	1	1	4	3	5	3	1	4	4	4	4	4	1	#NULL!	#NULL!	#NULL!	#NULL!	#NULL!	#NULL!	#NULL!	#NULL!	#NULL!	#NULL!	#NULL!	#NULL!	#NULL!	#NULL!	#NULL!	#NULL!	#NULL!	#NULL!	#NULL!
1	3	2	1	1	1	4	1	1	1	1	1	4	3	4	4	1	1	1	1	3	1	1	3	4	4	4	4	4	3	1	#NULL!	#NULL!	#NULL!	#NULL!	#NULL!	#NULL!	#NULL!	#NULL!	#NULL!	#NULL!	#NULL!	#NULL!	#NULL!	#NULL!	#NULL!	#NULL!	#NULL!	#NULL!	#NULL!
1	4	3	0	1	1	4	1	1	1	1	1	3	4	4	4	1	2	3	3	2	2	3	1	1	3	4	3	4	4	0	#NULL!	#NULL!	#NULL!	#NULL!	#NULL!	#NULL!	#NULL!	#NULL!	#NULL!	#NULL!	#NULL!	#NULL!	#NULL!	#NULL!	#NULL!	#NULL!	#NULL!	#NULL!	#NULL!
1	3	2	0	1	1	4	1	1	1	1	4	4	3	4	4	1	1	1	1	4	3	2	3	1	3	4	4	4	4	0	#NULL!	#NULL!	#NULL!	#NULL!	#NULL!	#NULL!	#NULL!	#NULL!	#NULL!	#NULL!	#NULL!	#NULL!	#NULL!	#NULL!	#NULL!	#NULL!	#NULL!	#NULL!	#NULL!
1	4	2	1	1	1	3	1	1	1	2	1	3	1	4	4	1	1	1	1	2	3	3	1	1	4	4	4	4	4	0	#NULL!	#NULL!	#NULL!	#NULL!	#NULL!	#NULL!	#NULL!	#NULL!	#NULL!	#NULL!	#NULL!	#NULL!	#NULL!	#NULL!	#NULL!	#NULL!	#NULL!	#NULL!	#NULL!
1	3	1	1	1	1	4	1	1	1	1	1	4	2	4	3	1	1	1	1	2	4	1	1	1	4	4	3	4	3	1	#NULL!	#NULL!	#NULL!	#NULL!	#NULL!	#NULL!	#NULL!	#NULL!	#NULL!	#NULL!	#NULL!	#NULL!	#NULL!	#NULL!	#NULL!	#NULL!	#NULL!	#NULL!	#NULL!
1	3	3	0	1	1	4	3	2	1	3	2	4	1	4	4	1	2	2	2	2	3	1	2	1	4	4	4	4	3	1	#NULL!	#NULL!	#NULL!	#NULL!	#NULL!	#NULL!	#NULL!	#NULL!	#NULL!	#NULL!	#NULL!	#NULL!	#NULL!	#NULL!	#NULL!	#NULL!	#NULL!	#NULL!	#NULL!
1	3	2	2	1	1	4	1	1	1	1	1	4	3	4	3	4	4	2	4	1	1	2	1	1	4	4	4	4	4	0	#NULL!	#NULL!	#NULL!	#NULL!	#NULL!	#NULL!	#NULL!	#NULL!	#NULL!	#NULL!	#NULL!	#NULL!	#NULL!	#NULL!	#NULL!	#NULL!	#NULL!	#NULL!	#NULL!
1	3	1	1	1	1	4	1	1	1	1	1	4	1	4	4	1	4	1	1	4	4	1	1	1	4	4	4	4	4	1	#NULL!	#NULL!	#NULL!	#NULL!	#NULL!	#NULL!	#NULL!	#NULL!	#NULL!	#NULL!	#NULL!	#NULL!	#NULL!	#NULL!	#NULL!	#NULL!	#NULL!	#NULL!	#NULL!
1	3	2	0	1	1	3	1	4	1	1	1	4	4	1	4	4	4	2	2	4	2	4	1	1	4	4	4	3	3	0	#NULL!	#NULL!	#NULL!	#NULL!	#NULL!	#NULL!	#NULL!	#NULL!	#NULL!	#NULL!	#NULL!	#NULL!	#NULL!	#NULL!	#NULL!	#NULL!	#NULL!	#NULL!	#NULL!
1	4	2	1	1	1	4	1	1	1	1	1	4	1	4	5	1	4	1	2	1	5	2	2	1	4	4	4	4	2	0	#NULL!	#NULL!	#NULL!	#NULL!	#NULL!	#NULL!	#NULL!	#NULL!	#NULL!	#NULL!	#NULL!	#NULL!	#NULL!	#NULL!	#NULL!	#NULL!	#NULL!	#NULL!	#NULL!
1	2	2	0	1	2	3	3	2	1	5	1	5	1	3	3	4	3	2	2	1	5	5	5	2	3	3	3	3	3	0	#NULL!	#NULL!	#NULL!	#NULL!	#NULL!	#NULL!	#NULL!	#NULL!	#NULL!	#NULL!	#NULL!	#NULL!	#NULL!	#NULL!	#NULL!	#NULL!	#NULL!	#NULL!	#NULL!
1	3	2	2	1	1	4	1	1	1	1	1	3	3	4	4	1	3	2	4	3	2	1	2	1	3	4	4	4	4	0	#NULL!	#NULL!	#NULL!	#NULL!	#NULL!	#NULL!	#NULL!	#NULL!	#NULL!	#NULL!	#NULL!	#NULL!	#NULL!	#NULL!	#NULL!	#NULL!	#NULL!	#NULL!	#NULL!
1	3	2	0	1	1	2	1	1	1	3	1	4	1	4	4	1	4	1	2	2	4	3	2	1	2	4	4	3	4	0	#NULL!	#NULL!	#NULL!	#NULL!	#NULL!	#NULL!	#NULL!	#NULL!	#NULL!	#NULL!	#NULL!	#NULL!	#NULL!	#NULL!	#NULL!	#NULL!	#NULL!	#NULL!	#NULL!
1	3	1	0	1	1	5	1	1	1	1	1	4	1	5	4	1	5	1	1	5	4	1	1	1	5	5	5	5	5	0	#NULL!	#NULL!	#NULL!	#NULL!	#NULL!	#NULL!	#NULL!	#NULL!	#NULL!	#NULL!	#NULL!	#NULL!	#NULL!	#NULL!	#NULL!	#NULL!	#NULL!	#NULL!	#NULL!
1	4	2	1	1	1	4	1	1	1	1	3	4	2	4	4	1	4	2	3	1	3	3	3	1	3	4	4	4	4	1	#NULL!	#NULL!	#NULL!	#NULL!	#NULL!	#NULL!	#NULL!	#NULL!	#NULL!	#NULL!	#NULL!	#NULL!	#NULL!	#NULL!	#NULL!	#NULL!	#NULL!	#NULL!	#NULL!
1	2	3	0	1	1	4	1	1	1	1	1	4	1	4	4	1	4	1	1	1	1	1	1	1	4	4	4	4	4	0	#NULL!	#NULL!	#NULL!	#NULL!	#NULL!	#NULL!	#NULL!	#NULL!	#NULL!	#NULL!	#NULL!	#NULL!	#NULL!	#NULL!	#NULL!	#NULL!	#NULL!	#NULL!	#NULL!
1	3	3	0	1	1	3	2	2	1	2	1	4	4	4	4	1	3	1	1	3	3	3	1	1	3	3	3	4	4	1	#NULL!	#NULL!	#NULL!	#NULL!	#NULL!	#NULL!	#NULL!	#NULL!	#NULL!	#NULL!	#NULL!	#NULL!	#NULL!	#NULL!	#NULL!	#NULL!	#NULL!	#NULL!	#NULL!
1	3	2	0	0	1	4	2	1	1	1	2	3	1	4	4	1	4	3	3	3	5	5	2	1	5	4	4	4	5	1	#NULL!	#NULL!	#NULL!	#NULL!	#NULL!	#NULL!	#NULL!	#NULL!	#NULL!	#NULL!	#NULL!	#NULL!	#NULL!	#NULL!	#NULL!	#NULL!	#NULL!	#NULL!	#NULL!
1	2	0	0	1	1	3	1	1	1	3	1	3	2	3	5	2	1	2	2	5	1	1	1	2	2	3	2	3	3	1	#NULL!	#NULL!	#NULL!	#NULL!	#NULL!	#NULL!	#NULL!	#NULL!	#NULL!	#NULL!	#NULL!	#NULL!	#NULL!	#NULL!	#NULL!	#NULL!	#NULL!	#NULL!	#NULL!
1	3	2	1	1	1	4	1	1	1	2	1	4	1	5	5	1	1	5	1	2	4	4	2	1	5	5	5	5	4	1	#NULL!	#NULL!	#NULL!	#NULL!	#NULL!	#NULL!	#NULL!	#NULL!	#NULL!	#NULL!	#NULL!	#NULL!	#NULL!	#NULL!	#NULL!	#NULL!	#NULL!	#NULL!	#NULL!
1	3	0	0	1	1	4	1	1	1	2	3	3	1	4	4	5	4	1	4	1	2	4	1	1	4	4	4	4	4	1	#NULL!	#NULL!	#NULL!	#NULL!	#NULL!	#NULL!	#NULL!	#NULL!	#NULL!	#NULL!	#NULL!	#NULL!	#NULL!	#NULL!	#NULL!	#NULL!	#NULL!	#NULL!	#NULL!
1	3	1	2	1	1	4	1	1	1	1	1	2	1	2	5	1	3	2	1	1	2	4	3	1	5	5	4	4	4	1	#NULL!	#NULL!	#NULL!	#NULL!	#NULL!	#NULL!	#NULL!	#NULL!	#NULL!	#NULL!	#NULL!	#NULL!	#NULL!	#NULL!	#NULL!	#NULL!	#NULL!	#NULL!	#NULL!
1	3	2	2	1	1	4	1	1	1	1	1	2	1	4	4	1	3	1	1	2	4	4	4	1	4	4	4	4	4	1	#NULL!	#NULL!	#NULL!	#NULL!	#NULL!	#NULL!	#NULL!	#NULL!	#NULL!	#NULL!	#NULL!	#NULL!	#NULL!	#NULL!	#NULL!	#NULL!	#NULL!	#NULL!	#NULL!
1	2	3	0	1	1	4	1	1	1	1	1	4	1	1	4	1	1	1	1	4	3	1	2	1	4	4	4	4	4	0	#NULL!	#NULL!	#NULL!	#NULL!	#NULL!	#NULL!	#NULL!	#NULL!	#NULL!	#NULL!	#NULL!	#NULL!	#NULL!	#NULL!	#NULL!	#NULL!	#NULL!	#NULL!	#NULL!
1	3	2	1	1	1	4	1	1	1	1	1	4	1	4	4	1	1	1	1	2	1	1	1	1	4	4	4	4	1	1	#NULL!	#NULL!	#NULL!	#NULL!	#NULL!	#NULL!	#NULL!	#NULL!	#NULL!	#NULL!	#NULL!	#NULL!	#NULL!	#NULL!	#NULL!	#NULL!	#NULL!	#NULL!	#NULL!
1	2	3	0	1	1	4	1	1	1	2	3	4	1	4	4	2	2	2	2	2	3	3	5	2	3	4	3	4	3	0	#NULL!	#NULL!	#NULL!	#NULL!	#NULL!	#NULL!	#NULL!	#NULL!	#NULL!	#NULL!	#NULL!	#NULL!	#NULL!	#NULL!	#NULL!	#NULL!	#NULL!	#NULL!	#NULL!
1	3	2	1	1	1	4	2	1	1	4	1	4	1	4	4	1	1	3	1	4	1	4	3	1	4	4	4	4	4	1	#NULL!	#NULL!	#NULL!	#NULL!	#NULL!	#NULL!	#NULL!	#NULL!	#NULL!	#NULL!	#NULL!	#NULL!	#NULL!	#NULL!	#NULL!	#NULL!	#NULL!	#NULL!	#NULL!
1	3	3	2	1	1	4	1	1	2	2	1	3	1	3	4	1	3	1	2	2	3	3	2	1	3	4	4	4	3	1	#NULL!	#NULL!	#NULL!	#NULL!	#NULL!	#NULL!	#NULL!	#NULL!	#NULL!	#NULL!	#NULL!	#NULL!	#NULL!	#NULL!	#NULL!	#NULL!	#NULL!	#NULL!	#NULL!
1	3	2	0	1	1	5	1	1	1	1	1	5	2	4	4	1	5	1	2	2	5	5	5	1	2	4	4	3	5	0	#NULL!	#NULL!	#NULL!	#NULL!	#NULL!	#NULL!	#NULL!	#NULL!	#NULL!	#NULL!	#NULL!	#NULL!	#NULL!	#NULL!	#NULL!	#NULL!	#NULL!	#NULL!	#NULL!
1	2	1	0	1	1	4	1	4	1	1	2	4	1	4	4	1	2	1	2	5	2	5	1	1	2	2	3	3	3	1	#NULL!	#NULL!	#NULL!	#NULL!	#NULL!	#NULL!	#NULL!	#NULL!	#NULL!	#NULL!	#NULL!	#NULL!	#NULL!	#NULL!	#NULL!	#NULL!	#NULL!	#NULL!	#NULL!
1	3	2	1	1	1	4	1	1	1	3	1	4	4	4	4	1	1	2	1	3	4	2	4	1	4	4	4	4	4	1	#NULL!	#NULL!	#NULL!	#NULL!	#NULL!	#NULL!	#NULL!	#NULL!	#NULL!	#NULL!	#NULL!	#NULL!	#NULL!	#NULL!	#NULL!	#NULL!	#NULL!	#NULL!	#NULL!
1	3	2	2	1	1	4	2	1	1	2	2	3	3	4	4	4	2	1	1	1	3	3	5	1	4	4	3	4	4	1	#NULL!	#NULL!	#NULL!	#NULL!	#NULL!	#NULL!	#NULL!	#NULL!	#NULL!	#NULL!	#NULL!	#NULL!	#NULL!	#NULL!	#NULL!	#NULL!	#NULL!	#NULL!	#NULL!
1	3	2	0	1	2	4	1	4	1	2	1	4	4	4	4	1	1	1	1	3	3	1	1	1	2	4	4	4	4	0	#NULL!	#NULL!	#NULL!	#NULL!	#NULL!	#NULL!	#NULL!	#NULL!	#NULL!	#NULL!	#NULL!	#NULL!	#NULL!	#NULL!	#NULL!	#NULL!	#NULL!	#NULL!	#NULL!
1	3	0	1	1	1	3	1	2	1	3	1	4	2	4	4	4	2	2	3	2	4	3	3	4	3	4	4	4	4	1	#NULL!	#NULL!	#NULL!	#NULL!	#NULL!	#NULL!	#NULL!	#NULL!	#NULL!	#NULL!	#NULL!	#NULL!	#NULL!	#NULL!	#NULL!	#NULL!	#NULL!	#NULL!	#NULL!
1	3	1	0	1	1	4	1	1	1	1	1	4	1	4	4	4	3	2	2	3	5	5	1	1	5	4	4	4	5	0	#NULL!	#NULL!	#NULL!	#NULL!	#NULL!	#NULL!	#NULL!	#NULL!	#NULL!	#NULL!	#NULL!	#NULL!	#NULL!	#NULL!	#NULL!	#NULL!	#NULL!	#NULL!	#NULL!
1	3	1	2	1	1	4	1	1	2	1	1	4	1	4	3	1	1	1	2	2	5	3	3	1	4	4	4	4	3	0	#NULL!	#NULL!	#NULL!	#NULL!	#NULL!	#NULL!	#NULL!	#NULL!	#NULL!	#NULL!	#NULL!	#NULL!	#NULL!	#NULL!	#NULL!	#NULL!	#NULL!	#NULL!	#NULL!
1	3	2	0	1	1	4	1	1	1	1	1	4	2	3	4	4	1	2	1	1	3	2	3	1	4	4	4	4	4	0	#NULL!	#NULL!	#NULL!	#NULL!	#NULL!	#NULL!	#NULL!	#NULL!	#NULL!	#NULL!	#NULL!	#NULL!	#NULL!	#NULL!	#NULL!	#NULL!	#NULL!	#NULL!	#NULL!
1	3	2	0	1	1	3	1	1	1	3	1	3	1	4	4	1	4	1	1	2	5	5	2	1	3	3	3	3	5	0	#NULL!	#NULL!	#NULL!	#NULL!	#NULL!	#NULL!	#NULL!	#NULL!	#NULL!	#NULL!	#NULL!	#NULL!	#NULL!	#NULL!	#NULL!	#NULL!	#NULL!	#NULL!	#NULL!
1	2	3	0	1	4	4	3	4	2	4	3	2	3	2	4	2	4	2	2	3	3	2	2	3	3	4	3	3	4	0	#NULL!	#NULL!	#NULL!	#NULL!	#NULL!	#NULL!	#NULL!	#NULL!	#NULL!	#NULL!	#NULL!	#NULL!	#NULL!	#NULL!	#NULL!	#NULL!	#NULL!	#NULL!	#NULL!
1	3	2	2	1	1	4	1	1	1	1	2	4	2	4	4	2	3	1	1	2	4	2	3	1	4	4	4	4	2	0	#NULL!	#NULL!	#NULL!	#NULL!	#NULL!	#NULL!	#NULL!	#NULL!	#NULL!	#NULL!	#NULL!	#NULL!	#NULL!	#NULL!	#NULL!	#NULL!	#NULL!	#NULL!	#NULL!
1	2	1	1	1	1	4	1	1	1	1	1	4	1	3	4	1	4	1	1	1	4	4	3	1	4	4	4	3	4	1	#NULL!	#NULL!	#NULL!	#NULL!	#NULL!	#NULL!	#NULL!	#NULL!	#NULL!	#NULL!	#NULL!	#NULL!	#NULL!	#NULL!	#NULL!	#NULL!	#NULL!	#NULL!	#NULL!
1	2	3	1	1	1	2	2	1	1	2	2	3	2	3	4	1	2	2	2	3	3	1	2	2	3	3	3	4	4	1	#NULL!	#NULL!	#NULL!	#NULL!	#NULL!	#NULL!	#NULL!	#NULL!	#NULL!	#NULL!	#NULL!	#NULL!	#NULL!	#NULL!	#NULL!	#NULL!	#NULL!	#NULL!	#NULL!
1	3	2	0	1	1	4	1	1	1	2	1	3	1	4	4	1	3	2	2	2	2	2	2	2	3	3	3	3	4	0	#NULL!	#NULL!	#NULL!	#NULL!	#NULL!	#NULL!	#NULL!	#NULL!	#NULL!	#NULL!	#NULL!	#NULL!	#NULL!	#NULL!	#NULL!	#NULL!	#NULL!	#NULL!	#NULL!
1	3	2	0	1	2	3	2	1	1	3	2	2	3	4	4	2	4	4	3	3	2	3	1	1	2	3	3	3	3	1	#NULL!	#NULL!	#NULL!	#NULL!	#NULL!	#NULL!	#NULL!	#NULL!	#NULL!	#NULL!	#NULL!	#NULL!	#NULL!	#NULL!	#NULL!	#NULL!	#NULL!	#NULL!	#NULL!
1	3	2	1	1	1	4	1	2	1	2	1	2	1	3	3	1	1	1	1	3	3	1	3	1	3	4	3	3	4	1	#NULL!	#NULL!	#NULL!	#NULL!	#NULL!	#NULL!	#NULL!	#NULL!	#NULL!	#NULL!	#NULL!	#NULL!	#NULL!	#NULL!	#NULL!	#NULL!	#NULL!	#NULL!	#NULL!
1	3	2	2	1	1	4	1	1	1	1	1	4	1	4	4	1	1	1	1	4	4	1	1	1	4	4	4	1	4	0	#NULL!	#NULL!	#NULL!	#NULL!	#NULL!	#NULL!	#NULL!	#NULL!	#NULL!	#NULL!	#NULL!	#NULL!	#NULL!	#NULL!	#NULL!	#NULL!	#NULL!	#NULL!	#NULL!
1	3	2	2	1	1	4	1	4	1	1	1	4	1	3	4	1	4	4	1	4	4	3	1	1	4	4	4	4	4	1	#NULL!	#NULL!	#NULL!	#NULL!	#NULL!	#NULL!	#NULL!	#NULL!	#NULL!	#NULL!	#NULL!	#NULL!	#NULL!	#NULL!	#NULL!	#NULL!	#NULL!	#NULL!	#NULL!
1	4	2	0	1	1	3	1	1	1	5	1	3	1	3	5	1	5	2	2	2	3	3	2	1	5	5	5	3	5	0	#NULL!	#NULL!	#NULL!	#NULL!	#NULL!	#NULL!	#NULL!	#NULL!	#NULL!	#NULL!	#NULL!	#NULL!	#NULL!	#NULL!	#NULL!	#NULL!	#NULL!	#NULL!	#NULL!
1	3	3	0	1	1	4	1	1	1	1	1	4	1	4	4	1	1	1	1	3	3	2	2	1	4	4	4	4	4	1	#NULL!	#NULL!	#NULL!	#NULL!	#NULL!	#NULL!	#NULL!	#NULL!	#NULL!	#NULL!	#NULL!	#NULL!	#NULL!	#NULL!	#NULL!	#NULL!	#NULL!	#NULL!	#NULL!
1	2	2	0	1	3	4	2	1	1	2	2	3	2	3	3	1	3	2	2	2	2	3	2	1	2	3	3	3	3	0	#NULL!	#NULL!	#NULL!	#NULL!	#NULL!	#NULL!	#NULL!	#NULL!	#NULL!	#NULL!	#NULL!	#NULL!	#NULL!	#NULL!	#NULL!	#NULL!	#NULL!	#NULL!	#NULL!
1	3	2	1	1	1	4	1	2	1	3	1	4	2	4	4	1	4	2	2	2	4	3	3	1	4	4	4	4	4	1	#NULL!	#NULL!	#NULL!	#NULL!	#NULL!	#NULL!	#NULL!	#NULL!	#NULL!	#NULL!	#NULL!	#NULL!	#NULL!	#NULL!	#NULL!	#NULL!	#NULL!	#NULL!	#NULL!
1	3	1	0	1	1	5	1	1	1	3	5	4	2	3	5	1	1	3	4	1	5	5	2	1	4	5	4	5	5	0	#NULL!	#NULL!	#NULL!	#NULL!	#NULL!	#NULL!	#NULL!	#NULL!	#NULL!	#NULL!	#NULL!	#NULL!	#NULL!	#NULL!	#NULL!	#NULL!	#NULL!	#NULL!	#NULL!
1	3	1	1	1	1	4	1	1	1	1	1	3	1	4	4	4	3	1	3	2	1	3	1	4	4	4	3	3	4	1	#NULL!	#NULL!	#NULL!	#NULL!	#NULL!	#NULL!	#NULL!	#NULL!	#NULL!	#NULL!	#NULL!	#NULL!	#NULL!	#NULL!	#NULL!	#NULL!	#NULL!	#NULL!	#NULL!
1	3	1	2	1	1	3	1	1	1	2	1	3	1	4	4	1	3	1	1	4	4	5	2	1	4	4	4	4	4	1	#NULL!	#NULL!	#NULL!	#NULL!	#NULL!	#NULL!	#NULL!	#NULL!	#NULL!	#NULL!	#NULL!	#NULL!	#NULL!	#NULL!	#NULL!	#NULL!	#NULL!	#NULL!	#NULL!
1	3	1	0	1	1	4	1	1	1	2	1	3	2	3	4	5	3	1	3	1	5	2	2	2	3	4	3	1	4	0	#NULL!	#NULL!	#NULL!	#NULL!	#NULL!	#NULL!	#NULL!	#NULL!	#NULL!	#NULL!	#NULL!	#NULL!	#NULL!	#NULL!	#NULL!	#NULL!	#NULL!	#NULL!	#NULL!
1	4	2	1	1	1	3	1	1	1	4	1	4	1	4	4	4	4	2	2	1	3	3	2	1	1	4	4	1	4	0	#NULL!	#NULL!	#NULL!	#NULL!	#NULL!	#NULL!	#NULL!	#NULL!	#NULL!	#NULL!	#NULL!	#NULL!	#NULL!	#NULL!	#NULL!	#NULL!	#NULL!	#NULL!	#NULL!
1	2	0	0	1	3	4	2	4	1	3	2	3	4	3	3	2	3	4	3	2	3	2	2	2	4	5	5	3	4	0	#NULL!	#NULL!	#NULL!	#NULL!	#NULL!	#NULL!	#NULL!	#NULL!	#NULL!	#NULL!	#NULL!	#NULL!	#NULL!	#NULL!	#NULL!	#NULL!	#NULL!	#NULL!	#NULL!
1	2	2	0	1	4	1	1	1	1	5	3	4	2	4	4	1	4	2	4	1	4	5	1	1	4	4	4	4	4	1	#NULL!	#NULL!	#NULL!	#NULL!	#NULL!	#NULL!	#NULL!	#NULL!	#NULL!	#NULL!	#NULL!	#NULL!	#NULL!	#NULL!	#NULL!	#NULL!	#NULL!	#NULL!	#NULL!
1	3	1	0	1	1	4	1	1	1	2	1	4	1	4	4	1	3	2	3	3	3	1	3	1	3	4	4	4	4	0	#NULL!	#NULL!	#NULL!	#NULL!	#NULL!	#NULL!	#NULL!	#NULL!	#NULL!	#NULL!	#NULL!	#NULL!	#NULL!	#NULL!	#NULL!	#NULL!	#NULL!	#NULL!	#NULL!
1	2	3	2	1	1	4	1	1	2	2	1	3	3	3	3	2	3	2	3	2	2	2	1	2	4	4	3	4	4	0	#NULL!	#NULL!	#NULL!	#NULL!	#NULL!	#NULL!	#NULL!	#NULL!	#NULL!	#NULL!	#NULL!	#NULL!	#NULL!	#NULL!	#NULL!	#NULL!	#NULL!	#NULL!	#NULL!
1	2	2	0	1	1	3	1	1	1	3	2	4	1	2	3	1	1	2	1	4	2	2	3	1	1	4	4	2	4	1	#NULL!	#NULL!	#NULL!	#NULL!	#NULL!	#NULL!	#NULL!	#NULL!	#NULL!	#NULL!	#NULL!	#NULL!	#NULL!	#NULL!	#NULL!	#NULL!	#NULL!	#NULL!	#NULL!
1	3	2	1	1	1	4	1	1	1	1	1	4	1	4	4	1	1	4	4	1	4	1	1	1	4	4	4	4	4	1	#NULL!	#NULL!	#NULL!	#NULL!	#NULL!	#NULL!	#NULL!	#NULL!	#NULL!	#NULL!	#NULL!	#NULL!	#NULL!	#NULL!	#NULL!	#NULL!	#NULL!	#NULL!	#NULL!
1	3	2	2	1	1	4	1	1	1	1	1	4	4	4	4	1	4	1	4	1	2	4	1	1	4	4	4	4	4	1	#NULL!	#NULL!	#NULL!	#NULL!	#NULL!	#NULL!	#NULL!	#NULL!	#NULL!	#NULL!	#NULL!	#NULL!	#NULL!	#NULL!	#NULL!	#NULL!	#NULL!	#NULL!	#NULL!
1	3	2	0	1	2	4	1	1	1	1	1	4	3	4	4	1	4	1	1	4	4	4	3	2	4	4	3	4	4	1	#NULL!	#NULL!	#NULL!	#NULL!	#NULL!	#NULL!	#NULL!	#NULL!	#NULL!	#NULL!	#NULL!	#NULL!	#NULL!	#NULL!	#NULL!	#NULL!	#NULL!	#NULL!	#NULL!
1	3	2	0	1	1	4	1	4	1	1	1	4	1	4	4	1	4	1	1	1	1	1	1	1	4	4	4	4	4	0	#NULL!	#NULL!	#NULL!	#NULL!	#NULL!	#NULL!	#NULL!	#NULL!	#NULL!	#NULL!	#NULL!	#NULL!	#NULL!	#NULL!	#NULL!	#NULL!	#NULL!	#NULL!	#NULL!
1	3	2	2	1	1	4	1	1	1	1	1	4	1	4	4	1	1	1	1	1	4	4	1	1	4	4	4	4	4	0	#NULL!	#NULL!	#NULL!	#NULL!	#NULL!	#NULL!	#NULL!	#NULL!	#NULL!	#NULL!	#NULL!	#NULL!	#NULL!	#NULL!	#NULL!	#NULL!	#NULL!	#NULL!	#NULL!
1	3	2	1	1	4	4	1	1	2	1	2	3	2	3	4	1	4	2	2	2	2	1	3	1	3	4	4	4	3	1	#NULL!	#NULL!	#NULL!	#NULL!	#NULL!	#NULL!	#NULL!	#NULL!	#NULL!	#NULL!	#NULL!	#NULL!	#NULL!	#NULL!	#NULL!	#NULL!	#NULL!	#NULL!	#NULL!
1	3	3	2	1	1	3	1	1	1	3	3	3	1	4	4	1	1	1	1	1	3	4	4	1	4	4	4	4	4	0	#NULL!	#NULL!	#NULL!	#NULL!	#NULL!	#NULL!	#NULL!	#NULL!	#NULL!	#NULL!	#NULL!	#NULL!	#NULL!	#NULL!	#NULL!	#NULL!	#NULL!	#NULL!	#NULL!
1	3	3	1	1	2	3	2	2	1	3	2	3	3	3	4	1	2	2	2	2	3	3	2	2	4	4	3	4	4	1	#NULL!	#NULL!	#NULL!	#NULL!	#NULL!	#NULL!	#NULL!	#NULL!	#NULL!	#NULL!	#NULL!	#NULL!	#NULL!	#NULL!	#NULL!	#NULL!	#NULL!	#NULL!	#NULL!
1	2	2	2	1	1	4	1	1	1	1	1	5	1	1	4	4	4	1	1	4	2	4	4	1	4	4	4	4	4	0	#NULL!	#NULL!	#NULL!	#NULL!	#NULL!	#NULL!	#NULL!	#NULL!	#NULL!	#NULL!	#NULL!	#NULL!	#NULL!	#NULL!	#NULL!	#NULL!	#NULL!	#NULL!	#NULL!
1	3	3	0	1	1	3	1	2	1	5	2	5	1	3	3	5	3	1	3	1	5	5	5	2	3	3	4	3	4	0	#NULL!	#NULL!	#NULL!	#NULL!	#NULL!	#NULL!	#NULL!	#NULL!	#NULL!	#NULL!	#NULL!	#NULL!	#NULL!	#NULL!	#NULL!	#NULL!	#NULL!	#NULL!	#NULL!
1	2	1	1	1	1	4	1	1	1	1	1	4	1	4	4	1	3	2	4	2	4	5	4	1	1	4	4	3	1	1	#NULL!	#NULL!	#NULL!	#NULL!	#NULL!	#NULL!	#NULL!	#NULL!	#NULL!	#NULL!	#NULL!	#NULL!	#NULL!	#NULL!	#NULL!	#NULL!	#NULL!	#NULL!	#NULL!
1	3	1	1	1	1	4	1	1	1	1	1	4	1	4	4	4	1	1	1	1	4	4	1	1	4	4	4	4	4	1	#NULL!	#NULL!	#NULL!	#NULL!	#NULL!	#NULL!	#NULL!	#NULL!	#NULL!	#NULL!	#NULL!	#NULL!	#NULL!	#NULL!	#NULL!	#NULL!	#NULL!	#NULL!	#NULL!
1	3	3	2	1	1	3	1	1	1	3	5	3	2	4	4	1	2	1	1	1	4	4	1	1	2	4	4	3	2	1	#NULL!	#NULL!	#NULL!	#NULL!	#NULL!	#NULL!	#NULL!	#NULL!	#NULL!	#NULL!	#NULL!	#NULL!	#NULL!	#NULL!	#NULL!	#NULL!	#NULL!	#NULL!	#NULL!
1	3	1	0	1	1	4	2	1	1	3	1	4	1	4	4	1	4	4	4	1	4	1	4	1	4	4	4	4	4	0	#NULL!	#NULL!	#NULL!	#NULL!	#NULL!	#NULL!	#NULL!	#NULL!	#NULL!	#NULL!	#NULL!	#NULL!	#NULL!	#NULL!	#NULL!	#NULL!	#NULL!	#NULL!	#NULL!
1	3	3	0	1	2	4	2	1	2	1	2	2	2	4	3	1	1	2	3	3	2	2	3	2	3	4	3	4	3	0	#NULL!	#NULL!	#NULL!	#NULL!	#NULL!	#NULL!	#NULL!	#NULL!	#NULL!	#NULL!	#NULL!	#NULL!	#NULL!	#NULL!	#NULL!	#NULL!	#NULL!	#NULL!	#NULL!
1	3	2	0	1	1	4	1	1	1	2	1	4	1	4	4	2	3	2	1	1	3	5	3	1	3	4	4	4	4	0	#NULL!	#NULL!	#NULL!	#NULL!	#NULL!	#NULL!	#NULL!	#NULL!	#NULL!	#NULL!	#NULL!	#NULL!	#NULL!	#NULL!	#NULL!	#NULL!	#NULL!	#NULL!	#NULL!
3	1	3	#NULL!	1	4	5	1	5	5	4	1	3	3	5	4	4	4	4	4	4	4	4	4	1	5	4	4	4	4	1	1	3	1	1	#NULL!	#NULL!	#NULL!	#NULL!	#NULL!	#NULL!	#NULL!	#NULL!	#NULL!	#NULL!	#NULL!	#NULL!	#NULL!	#NULL!	#NULL!
3	0	0	#NULL!	1	5	2	1	2	3	2	3	4	2	4	2	1	5	4	2	1	5	3	4	1	4	4	4	4	4	0	1	3	1	1	1	#NULL!	#NULL!	#NULL!	#NULL!	#NULL!	#NULL!	#NULL!	#NULL!	#NULL!	#NULL!	#NULL!	#NULL!	#NULL!	#NULL!
3	2	2	#NULL!	1	1	4	2	1	5	1	3	1	3	4	3	1	4	2	1	2	3	5	1	1	4	4	4	4	4	0	0	3	1	#NULL!	0	#NULL!	#NULL!	#NULL!	#NULL!	#NULL!	#NULL!	#NULL!	#NULL!	#NULL!	#NULL!	#NULL!	#NULL!	#NULL!	#NULL!
3	3	3	#NULL!	1	1	4	2	1	5	1	3	1	2	5	3	1	4	2	5	1	3	2	1	1	4	4	4	4	4	0	0	3	1	#NULL!	1	#NULL!	#NULL!	#NULL!	#NULL!	#NULL!	#NULL!	#NULL!	#NULL!	#NULL!	#NULL!	#NULL!	#NULL!	#NULL!	#NULL!
3	2	3	#NULL!	1	3	2	2	3	1	3	3	5	2	3	3	2	5	2	2	2	3	1	3	1	4	4	3	4	4	1	0	6	1	1	2	#NULL!	#NULL!	#NULL!	#NULL!	#NULL!	#NULL!	#NULL!	#NULL!	#NULL!	#NULL!	#NULL!	#NULL!	#NULL!	#NULL!
3	2	3	#NULL!	1	4	4	5	1	3	5	3	3	1	2	3	2	4	4	3	2	1	2	3	1	4	5	3	4	3	0	1	3	1	1	#NULL!	#NULL!	#NULL!	#NULL!	#NULL!	#NULL!	#NULL!	#NULL!	#NULL!	#NULL!	#NULL!	#NULL!	#NULL!	#NULL!	#NULL!
3	1	3	#NULL!	1	4	5	2	1	2	5	3	5	5	3	3	2	5	2	3	5	5	5	3	1	3	3	3	3	3	1	0	3	#NULL!	#NULL!	1	#NULL!	#NULL!	#NULL!	#NULL!	#NULL!	#NULL!	#NULL!	#NULL!	#NULL!	#NULL!	#NULL!	#NULL!	#NULL!	#NULL!
3	1	3	#NULL!	1	1	3	5	3	1	5	5	1	1	4	4	2	5	5	5	2	5	5	5	1	4	4	4	5	4	0	1	6	1	1	1	#NULL!	#NULL!	#NULL!	#NULL!	#NULL!	#NULL!	#NULL!	#NULL!	#NULL!	#NULL!	#NULL!	#NULL!	#NULL!	#NULL!
3	1	3	#NULL!	1	4	3	2	1	5	5	3	1	1	3	4	1	4	1	1	1	1	1	4	1	3	2	5	4	4	0	0	3	0	0	#NULL!	#NULL!	#NULL!	#NULL!	#NULL!	#NULL!	#NULL!	#NULL!	#NULL!	#NULL!	#NULL!	#NULL!	#NULL!	#NULL!	#NULL!
3	2	3	#NULL!	0	1	3	2	2	1	3	2	2	2	3	3	1	2	2	2	3	3	2	3	3	4	4	4	3	3	0	0	0	0	0	#NULL!	#NULL!	#NULL!	#NULL!	#NULL!	#NULL!	#NULL!	#NULL!	#NULL!	#NULL!	#NULL!	#NULL!	#NULL!	#NULL!	#NULL!
3	2	3	#NULL!	1	4	3	1	2	1	5	4	3	3	2	4	1	3	1	3	1	4	1	2	1	4	4	4	4	4	1	0	3	1	1	1	#NULL!	#NULL!	#NULL!	#NULL!	#NULL!	#NULL!	#NULL!	#NULL!	#NULL!	#NULL!	#NULL!	#NULL!	#NULL!	#NULL!
3	1	3	#NULL!	1	1	4	1	4	1	3	2	2	1	3	4	4	4	1	3	3	1	3	3	4	4	4	4	4	4	1	0	3	1	1	0	#NULL!	#NULL!	#NULL!	#NULL!	#NULL!	#NULL!	#NULL!	#NULL!	#NULL!	#NULL!	#NULL!	#NULL!	#NULL!	#NULL!
3	2	3	#NULL!	1	3	5	2	2	1	5	5	5	2	3	3	2	5	5	2	3	5	3	5	5	3	3	3	3	4	0	0	3	1	1	0	#NULL!	#NULL!	#NULL!	#NULL!	#NULL!	#NULL!	#NULL!	#NULL!	#NULL!	#NULL!	#NULL!	#NULL!	#NULL!	#NULL!
3	1	0	#NULL!	1	5	1	5	4	5	5	1	1	1	4	4	5	5	5	3	5	2	1	2	4	4	2	4	4	4	1	0	0	1	1	#NULL!	#NULL!	#NULL!	#NULL!	#NULL!	#NULL!	#NULL!	#NULL!	#NULL!	#NULL!	#NULL!	#NULL!	#NULL!	#NULL!	#NULL!
3	1	3	#NULL!	1	4	5	1	3	1	1	3	5	2	3	3	1	5	2	2	3	5	5	3	1	4	3	4	3	4	0	0	3	1	1	0	#NULL!	#NULL!	#NULL!	#NULL!	#NULL!	#NULL!	#NULL!	#NULL!	#NULL!	#NULL!	#NULL!	#NULL!	#NULL!	#NULL!
3	1	0	#NULL!	1	1	2	2	3	4	5	3	5	4	3	4	1	1	1	1	4	5	5	2	1	3	3	3	4	4	1	0	0	1	1	#NULL!	#NULL!	#NULL!	#NULL!	#NULL!	#NULL!	#NULL!	#NULL!	#NULL!	#NULL!	#NULL!	#NULL!	#NULL!	#NULL!	#NULL!
3	1	3	#NULL!	1	5	4	4	5	5	5	5	5	5	5	4	4	5	3	5	5	5	5	4	1	4	4	4	4	4	#NULL!	0	3	0	0	#NULL!	#NULL!	#NULL!	#NULL!	#NULL!	#NULL!	#NULL!	#NULL!	#NULL!	#NULL!	#NULL!	#NULL!	#NULL!	#NULL!	#NULL!
3	1	3	#NULL!	1	5	1	1	1	1	5	5	4	1	4	5	1	4	1	1	3	1	1	5	3	5	3	3	5	3	0	0	3	1	1	1	#NULL!	#NULL!	#NULL!	#NULL!	#NULL!	#NULL!	#NULL!	#NULL!	#NULL!	#NULL!	#NULL!	#NULL!	#NULL!	#NULL!
3	1	3	#NULL!	1	5	5	5	3	5	5	3	5	5	3	5	5	5	1	3	5	5	5	5	3	5	5	3	3	3	0	0	3	1	1	2	#NULL!	#NULL!	#NULL!	#NULL!	#NULL!	#NULL!	#NULL!	#NULL!	#NULL!	#NULL!	#NULL!	#NULL!	#NULL!	#NULL!
3	1	3	#NULL!	1	1	1	1	2	2	1	4	4	1	4	4	5	5	4	4	1	5	5	1	1	4	4	4	4	4	0	0	3	0	0	0	#NULL!	#NULL!	#NULL!	#NULL!	#NULL!	#NULL!	#NULL!	#NULL!	#NULL!	#NULL!	#NULL!	#NULL!	#NULL!	#NULL!
3	2	0	#NULL!	1	1	5	2	3	2	5	2	5	5	3	3	2	5	4	4	5	5	5	3	2	5	3	3	3	3	0	0	0	1	1	1	#NULL!	#NULL!	#NULL!	#NULL!	#NULL!	#NULL!	#NULL!	#NULL!	#NULL!	#NULL!	#NULL!	#NULL!	#NULL!	#NULL!
3	1	3	#NULL!	1	1	1	5	4	5	5	4	1	1	5	4	5	5	1	5	4	5	5	5	1	5	4	5	4	5	0	0	3	0	0	#NULL!	#NULL!	#NULL!	#NULL!	#NULL!	#NULL!	#NULL!	#NULL!	#NULL!	#NULL!	#NULL!	#NULL!	#NULL!	#NULL!	#NULL!
3	1	3	#NULL!	0	5	5	5	5	5	5	5	5	5	5	5	5	5	5	5	5	5	5	5	5	5	5	5	5	5	0	0	3	0	0	#NULL!	#NULL!	#NULL!	#NULL!	#NULL!	#NULL!	#NULL!	#NULL!	#NULL!	#NULL!	#NULL!	#NULL!	#NULL!	#NULL!	#NULL!
3	1	0	#NULL!	1	1	2	1	1	1	5	4	4	5	5	4	5	1	1	4	5	5	1	5	1	4	4	4	4	5	1	0	0	1	0	0	#NULL!	#NULL!	#NULL!	#NULL!	#NULL!	#NULL!	#NULL!	#NULL!	#NULL!	#NULL!	#NULL!	#NULL!	#NULL!	#NULL!
3	2	0	#NULL!	1	1	2	1	1	1	5	4	4	5	5	4	5	1	1	4	5	5	1	5	1	4	4	4	4	5	1	0	3	1	1	0	#NULL!	#NULL!	#NULL!	#NULL!	#NULL!	#NULL!	#NULL!	#NULL!	#NULL!	#NULL!	#NULL!	#NULL!	#NULL!	#NULL!
3	1	0	#NULL!	1	2	3	2	5	1	5	4	3	1	3	4	1	4	5	3	5	5	1	3	1	3	3	4	4	4	0	0	3	1	1	0	#NULL!	#NULL!	#NULL!	#NULL!	#NULL!	#NULL!	#NULL!	#NULL!	#NULL!	#NULL!	#NULL!	#NULL!	#NULL!	#NULL!
3	2	3	#NULL!	1	4	4	1	2	1	3	3	5	5	5	5	2	3	4	3	3	2	2	5	1	3	4	4	5	4	0	0	3	0	0	0	#NULL!	#NULL!	#NULL!	#NULL!	#NULL!	#NULL!	#NULL!	#NULL!	#NULL!	#NULL!	#NULL!	#NULL!	#NULL!	#NULL!
3	1	2	#NULL!	1	3	3	5	4	3	5	1	5	3	3	4	5	3	3	4	4	3	5	4	3	5	3	4	4	2	0	0	6	1	1	1	#NULL!	#NULL!	#NULL!	#NULL!	#NULL!	#NULL!	#NULL!	#NULL!	#NULL!	#NULL!	#NULL!	#NULL!	#NULL!	#NULL!
3	1	3	#NULL!	1	1	4	1	4	5	3	3	1	1	1	4	1	4	4	4	1	1	5	3	1	4	4	4	4	4	1	0	3	1	1	2	#NULL!	#NULL!	#NULL!	#NULL!	#NULL!	#NULL!	#NULL!	#NULL!	#NULL!	#NULL!	#NULL!	#NULL!	#NULL!	#NULL!
3	2	2	#NULL!	1	1	3	2	1	1	3	1	4	1	3	4	1	2	1	2	2	3	3	1	2	2	3	3	2	4	0	0	3	1	0	0	#NULL!	#NULL!	#NULL!	#NULL!	#NULL!	#NULL!	#NULL!	#NULL!	#NULL!	#NULL!	#NULL!	#NULL!	#NULL!	#NULL!
3	0	3	#NULL!	1	1	4	2	3	4	5	4	5	5	4	4	4	4	4	4	1	3	4	4	4	4	4	4	4	4	1	0	6	1	1	2	#NULL!	#NULL!	#NULL!	#NULL!	#NULL!	#NULL!	#NULL!	#NULL!	#NULL!	#NULL!	#NULL!	#NULL!	#NULL!	#NULL!
3	2	3	#NULL!	1	2	2	2	2	2	5	5	5	5	5	5	5	5	5	5	5	5	5	5	5	5	5	5	5	5	0	1	3	1	1	1	#NULL!	#NULL!	#NULL!	#NULL!	#NULL!	#NULL!	#NULL!	#NULL!	#NULL!	#NULL!	#NULL!	#NULL!	#NULL!	#NULL!
3	2	3	#NULL!	1	1	3	1	1	1	2	4	1	4	1	4	1	5	4	2	1	5	5	1	1	1	3	3	3	4	1	0	6	0	0	0	#NULL!	#NULL!	#NULL!	#NULL!	#NULL!	#NULL!	#NULL!	#NULL!	#NULL!	#NULL!	#NULL!	#NULL!	#NULL!	#NULL!
3	0	0	#NULL!	1	4	5	1	1	2	5	3	3	3	3	4	5	3	2	3	5	5	5	3	2	3	3	5	3	4	1	0	3	0	0	#NULL!	#NULL!	#NULL!	#NULL!	#NULL!	#NULL!	#NULL!	#NULL!	#NULL!	#NULL!	#NULL!	#NULL!	#NULL!	#NULL!	#NULL!
3	1	3	#NULL!	1	4	1	5	1	1	5	5	2	3	2	3	3	5	2	3	3	3	5	3	1	5	3	5	5	3	0	0	6	0	#NULL!	#NULL!	#NULL!	#NULL!	#NULL!	#NULL!	#NULL!	#NULL!	#NULL!	#NULL!	#NULL!	#NULL!	#NULL!	#NULL!	#NULL!	#NULL!
3	1	2	#NULL!	1	1	3	2	5	1	5	2	1	2	5	1	5	1	5	5	1	5	2	5	2	5	2	5	2	2	0	0	3	0	1	0	#NULL!	#NULL!	#NULL!	#NULL!	#NULL!	#NULL!	#NULL!	#NULL!	#NULL!	#NULL!	#NULL!	#NULL!	#NULL!	#NULL!
3	0	0	#NULL!	1	3	3	3	2	2	3	3	2	2	3	3	2	5	2	3	3	3	3	3	2	5	2	3	3	3	0	0	0	0	0	#NULL!	#NULL!	#NULL!	#NULL!	#NULL!	#NULL!	#NULL!	#NULL!	#NULL!	#NULL!	#NULL!	#NULL!	#NULL!	#NULL!	#NULL!
3	3	3	#NULL!	1	2	4	1	1	1	5	2	5	1	3	3	1	3	1	3	1	5	5	3	1	3	4	4	3	3	0	0	3	1	1	0	#NULL!	#NULL!	#NULL!	#NULL!	#NULL!	#NULL!	#NULL!	#NULL!	#NULL!	#NULL!	#NULL!	#NULL!	#NULL!	#NULL!
3	1	3	#NULL!	1	1	5	1	5	4	5	1	1	4	5	4	5	4	1	1	5	1	1	1	1	5	4	4	5	4	0	0	3	1	1	0	#NULL!	#NULL!	#NULL!	#NULL!	#NULL!	#NULL!	#NULL!	#NULL!	#NULL!	#NULL!	#NULL!	#NULL!	#NULL!	#NULL!
3	1	0	#NULL!	1	1	1	1	1	1	5	2	5	1	4	4	1	3	5	3	5	5	1	3	2	4	4	3	4	4	0	0	3	1	0	0	#NULL!	#NULL!	#NULL!	#NULL!	#NULL!	#NULL!	#NULL!	#NULL!	#NULL!	#NULL!	#NULL!	#NULL!	#NULL!	#NULL!
3	1	0	#NULL!	1	4	4	3	1	4	3	4	1	1	1	4	1	4	4	4	3	4	4	4	1	4	4	4	4	4	0	0	3	0	0	#NULL!	#NULL!	#NULL!	#NULL!	#NULL!	#NULL!	#NULL!	#NULL!	#NULL!	#NULL!	#NULL!	#NULL!	#NULL!	#NULL!	#NULL!
3	1	3	#NULL!	1	1	1	5	5	4	5	4	1	4	2	4	1	5	1	3	4	5	5	5	5	5	5	5	5	4	0	0	3	#NULL!	0	#NULL!	#NULL!	#NULL!	#NULL!	#NULL!	#NULL!	#NULL!	#NULL!	#NULL!	#NULL!	#NULL!	#NULL!	#NULL!	#NULL!	#NULL!
3	1	0	#NULL!	1	5	4	1	5	4	5	4	1	4	4	4	5	5	2	4	5	3	5	4	2	4	3	3	5	4	1	0	1	1	1	2	#NULL!	#NULL!	#NULL!	#NULL!	#NULL!	#NULL!	#NULL!	#NULL!	#NULL!	#NULL!	#NULL!	#NULL!	#NULL!	#NULL!
3	1	3	#NULL!	1	4	4	1	5	4	5	4	1	1	4	4	1	5	3	4	4	3	5	4	1	4	5	2	5	4	1	0	3	1	1	2	#NULL!	#NULL!	#NULL!	#NULL!	#NULL!	#NULL!	#NULL!	#NULL!	#NULL!	#NULL!	#NULL!	#NULL!	#NULL!	#NULL!
3	3	0	#NULL!	1	3	3	2	1	1	3	5	5	1	2	4	1	2	2	5	5	3	5	5	1	5	3	4	5	4	0	0	0	1	0	#NULL!	#NULL!	#NULL!	#NULL!	#NULL!	#NULL!	#NULL!	#NULL!	#NULL!	#NULL!	#NULL!	#NULL!	#NULL!	#NULL!	#NULL!
3	3	3	#NULL!	1	1	1	5	1	1	5	5	3	1	1	4	3	4	2	2	4	4	1	2	1	4	4	4	3	3	0	1	3	1	0	0	#NULL!	#NULL!	#NULL!	#NULL!	#NULL!	#NULL!	#NULL!	#NULL!	#NULL!	#NULL!	#NULL!	#NULL!	#NULL!	#NULL!
3	2	3	#NULL!	1	4	1	2	5	1	5	3	5	2	5	4	2	1	1	1	1	2	2	3	1	3	3	2	3	4	0	0	3	0	0	#NULL!	#NULL!	#NULL!	#NULL!	#NULL!	#NULL!	#NULL!	#NULL!	#NULL!	#NULL!	#NULL!	#NULL!	#NULL!	#NULL!	#NULL!
3	3	3	#NULL!	1	1	3	2	1	1	5	4	4	1	3	3	2	5	2	1	2	5	5	5	2	3	3	5	5	3	0	0	3	1	0	0	#NULL!	#NULL!	#NULL!	#NULL!	#NULL!	#NULL!	#NULL!	#NULL!	#NULL!	#NULL!	#NULL!	#NULL!	#NULL!	#NULL!
3	0	0	#NULL!	1	3	4	1	1	1	3	3	1	1	2	4	1	4	4	4	4	4	1	3	1	4	4	4	3	4	1	0	0	1	1	2	#NULL!	#NULL!	#NULL!	#NULL!	#NULL!	#NULL!	#NULL!	#NULL!	#NULL!	#NULL!	#NULL!	#NULL!	#NULL!	#NULL!
3	2	2	#NULL!	1	1	3	1	1	1	2	1	3	2	3	3	1	3	1	1	4	4	4	2	1	1	4	3	1	3	1	1	6	0	0	#NULL!	#NULL!	#NULL!	#NULL!	#NULL!	#NULL!	#NULL!	#NULL!	#NULL!	#NULL!	#NULL!	#NULL!	#NULL!	#NULL!	#NULL!
3	1	3	#NULL!	1	5	5	2	5	5	5	5	5	5	3	3	2	5	5	3	4	5	3	3	2	5	3	3	3	3	0	0	3	1	1	0	#NULL!	#NULL!	#NULL!	#NULL!	#NULL!	#NULL!	#NULL!	#NULL!	#NULL!	#NULL!	#NULL!	#NULL!	#NULL!	#NULL!
3	2	3	#NULL!	1	4	5	1	1	1	5	1	1	4	5	4	4	5	4	4	5	1	5	5	1	5	4	4	1	4	0	0	3	0	1	1	#NULL!	#NULL!	#NULL!	#NULL!	#NULL!	#NULL!	#NULL!	#NULL!	#NULL!	#NULL!	#NULL!	#NULL!	#NULL!	#NULL!
3	1	3	#NULL!	1	5	3	2	5	2	5	2	5	3	3	3	2	3	3	3	3	4	5	4	2	4	3	4	3	3	0	0	6	1	1	1	#NULL!	#NULL!	#NULL!	#NULL!	#NULL!	#NULL!	#NULL!	#NULL!	#NULL!	#NULL!	#NULL!	#NULL!	#NULL!	#NULL!
3	1	3	#NULL!	1	3	4	5	4	4	5	4	5	4	4	2	3	5	4	3	4	3	2	2	1	1	3	4	4	4	0	0	3	#NULL!	0	#NULL!	#NULL!	#NULL!	#NULL!	#NULL!	#NULL!	#NULL!	#NULL!	#NULL!	#NULL!	#NULL!	#NULL!	#NULL!	#NULL!	#NULL!
3	1	0	#NULL!	1	3	4	1	1	1	5	4	3	4	4	4	1	1	4	4	1	1	5	2	1	4	4	4	4	4	1	0	2	1	1	2	#NULL!	#NULL!	#NULL!	#NULL!	#NULL!	#NULL!	#NULL!	#NULL!	#NULL!	#NULL!	#NULL!	#NULL!	#NULL!	#NULL!
3	2	3	#NULL!	1	3	4	1	1	1	5	4	5	3	4	4	1	4	1	4	1	3	1	3	4	3	4	4	4	4	1	1	3	1	1	1	#NULL!	#NULL!	#NULL!	#NULL!	#NULL!	#NULL!	#NULL!	#NULL!	#NULL!	#NULL!	#NULL!	#NULL!	#NULL!	#NULL!
3	2	3	#NULL!	1	3	3	2	1	1	3	3	3	2	2	3	1	3	2	1	2	3	5	2	1	3	4	4	3	4	0	0	3	1	1	1	#NULL!	#NULL!	#NULL!	#NULL!	#NULL!	#NULL!	#NULL!	#NULL!	#NULL!	#NULL!	#NULL!	#NULL!	#NULL!	#NULL!
3	1	#NULL!	#NULL!	1	3	4	2	2	1	3	3	3	2	2	3	1	3	2	1	2	3	5	2	1	3	4	4	3	4	0	0	3	1	1	1	#NULL!	#NULL!	#NULL!	#NULL!	#NULL!	#NULL!	#NULL!	#NULL!	#NULL!	#NULL!	#NULL!	#NULL!	#NULL!	#NULL!
3	3	2	#NULL!	1	3	1	4	1	1	5	1	4	1	4	4	1	1	1	1	1	4	4	3	2	4	4	4	4	3	0	0	3	0	0	0	#NULL!	#NULL!	#NULL!	#NULL!	#NULL!	#NULL!	#NULL!	#NULL!	#NULL!	#NULL!	#NULL!	#NULL!	#NULL!	#NULL!
3	1	0	#NULL!	1	5	4	3	5	5	5	5	3	5	5	3	5	3	4	3	5	3	3	5	5	3	4	5	4	4	#NULL!	0	3	1	0	1	#NULL!	#NULL!	#NULL!	#NULL!	#NULL!	#NULL!	#NULL!	#NULL!	#NULL!	#NULL!	#NULL!	#NULL!	#NULL!	#NULL!
3	1	3	#NULL!	1	4	1	5	5	1	5	4	1	4	1	4	1	1	1	4	4	1	1	4	1	4	4	4	4	4	1	1	3	1	1	2	#NULL!	#NULL!	#NULL!	#NULL!	#NULL!	#NULL!	#NULL!	#NULL!	#NULL!	#NULL!	#NULL!	#NULL!	#NULL!	#NULL!
3	1	3	#NULL!	1	1	2	5	2	1	5	3	1	2	4	4	4	4	1	3	3	3	4	4	1	4	4	4	4	4	1	1	3	1	1	2	#NULL!	#NULL!	#NULL!	#NULL!	#NULL!	#NULL!	#NULL!	#NULL!	#NULL!	#NULL!	#NULL!	#NULL!	#NULL!	#NULL!
3	0	0	#NULL!	1	3	3	3	5	3	5	5	5	5	5	3	3	5	3	3	5	5	5	3	4	3	4	4	4	4	0	0	1	#NULL!	#NULL!	#NULL!	#NULL!	#NULL!	#NULL!	#NULL!	#NULL!	#NULL!	#NULL!	#NULL!	#NULL!	#NULL!	#NULL!	#NULL!	#NULL!	#NULL!
3	2	3	#NULL!	1	5	4	2	4	1	5	3	5	2	2	4	1	4	2	3	4	4	3	5	1	4	4	3	4	4	0	1	3	1	1	2	#NULL!	#NULL!	#NULL!	#NULL!	#NULL!	#NULL!	#NULL!	#NULL!	#NULL!	#NULL!	#NULL!	#NULL!	#NULL!	#NULL!
3	0	0	#NULL!	1	5	5	5	5	5	5	5	5	3	4	4	4	3	3	3	4	4	3	3	2	3	4	4	4	4	0	0	0	#NULL!	0	#NULL!	#NULL!	#NULL!	#NULL!	#NULL!	#NULL!	#NULL!	#NULL!	#NULL!	#NULL!	#NULL!	#NULL!	#NULL!	#NULL!	#NULL!
3	1	3	#NULL!	1	4	4	4	4	5	5	4	5	2	3	4	4	3	2	4	5	4	3	2	4	5	3	3	3	3	1	0	3	1	1	1	#NULL!	#NULL!	#NULL!	#NULL!	#NULL!	#NULL!	#NULL!	#NULL!	#NULL!	#NULL!	#NULL!	#NULL!	#NULL!	#NULL!
3	0	3	#NULL!	1	4	4	5	4	5	5	4	1	5	5	4	5	5	4	5	5	5	5	4	5	4	4	4	4	4	1	0	0	1	1	1	#NULL!	#NULL!	#NULL!	#NULL!	#NULL!	#NULL!	#NULL!	#NULL!	#NULL!	#NULL!	#NULL!	#NULL!	#NULL!	#NULL!
3	0	3	#NULL!	1	4	2	5	5	5	5	1	1	1	2	4	5	3	4	4	2	3	5	4	1	4	4	4	4	2	0	0	0	1	1	2	#NULL!	#NULL!	#NULL!	#NULL!	#NULL!	#NULL!	#NULL!	#NULL!	#NULL!	#NULL!	#NULL!	#NULL!	#NULL!	#NULL!
3	1	3	#NULL!	1	3	3	5	4	1	5	2	5	1	3	4	1	3	4	4	2	1	5	3	3	4	4	3	4	4	1	0	3	1	0	0	#NULL!	#NULL!	#NULL!	#NULL!	#NULL!	#NULL!	#NULL!	#NULL!	#NULL!	#NULL!	#NULL!	#NULL!	#NULL!	#NULL!
3	1	3	#NULL!	1	2	3	3	5	1	5	3	5	3	3	4	1	4	1	4	4	5	1	3	1	4	4	4	4	4	1	0	3	1	1	0	#NULL!	#NULL!	#NULL!	#NULL!	#NULL!	#NULL!	#NULL!	#NULL!	#NULL!	#NULL!	#NULL!	#NULL!	#NULL!	#NULL!
3	1	3	#NULL!	1	1	4	5	5	5	5	5	5	5	3	3	5	5	5	5	5	5	5	5	2	2	2	2	2	2	0	0	3	1	#NULL!	0	#NULL!	#NULL!	#NULL!	#NULL!	#NULL!	#NULL!	#NULL!	#NULL!	#NULL!	#NULL!	#NULL!	#NULL!	#NULL!	#NULL!
3	0	3	#NULL!	1	1	4	1	1	1	5	1	5	1	1	4	1	4	5	4	5	1	1	5	1	4	4	4	4	4	1	0	3	1	0	1	#NULL!	#NULL!	#NULL!	#NULL!	#NULL!	#NULL!	#NULL!	#NULL!	#NULL!	#NULL!	#NULL!	#NULL!	#NULL!	#NULL!
3	0	0	#NULL!	1	5	5	5	5	5	5	5	5	5	5	5	5	5	5	5	3	5	3	3	3	3	3	5	3	3	0	0	3	#NULL!	#NULL!	1	#NULL!	#NULL!	#NULL!	#NULL!	#NULL!	#NULL!	#NULL!	#NULL!	#NULL!	#NULL!	#NULL!	#NULL!	#NULL!	#NULL!
3	1	3	#NULL!	1	4	4	3	5	5	5	2	3	5	3	4	2	3	2	3	3	3	3	3	2	4	4	4	4	4	0	0	3	0	0	#NULL!	#NULL!	#NULL!	#NULL!	#NULL!	#NULL!	#NULL!	#NULL!	#NULL!	#NULL!	#NULL!	#NULL!	#NULL!	#NULL!	#NULL!
3	1	3	#NULL!	1	1	5	1	2	5	5	5	5	2	2	3	2	3	2	2	2	3	3	2	2	3	3	3	5	3	0	0	3	1	1	1	#NULL!	#NULL!	#NULL!	#NULL!	#NULL!	#NULL!	#NULL!	#NULL!	#NULL!	#NULL!	#NULL!	#NULL!	#NULL!	#NULL!
3	3	3	#NULL!	1	3	3	1	1	1	5	1	1	2	3	4	2	2	2	3	2	2	2	3	1	4	4	4	4	2	1	1	2	0	0	1	#NULL!	#NULL!	#NULL!	#NULL!	#NULL!	#NULL!	#NULL!	#NULL!	#NULL!	#NULL!	#NULL!	#NULL!	#NULL!	#NULL!
3	1	0	#NULL!	1	2	3	1	4	1	2	2	4	4	3	4	1	4	1	2	3	3	2	4	2	4	4	3	4	4	0	0	0	0	0	#NULL!	#NULL!	#NULL!	#NULL!	#NULL!	#NULL!	#NULL!	#NULL!	#NULL!	#NULL!	#NULL!	#NULL!	#NULL!	#NULL!	#NULL!
3	1	3	#NULL!	1	4	3	4	1	4	5	2	2	3	3	4	1	5	3	4	4	5	3	3	1	3	4	4	4	4	0	0	3	0	0	0	#NULL!	#NULL!	#NULL!	#NULL!	#NULL!	#NULL!	#NULL!	#NULL!	#NULL!	#NULL!	#NULL!	#NULL!	#NULL!	#NULL!
3	1	3	#NULL!	1	5	5	5	5	1	5	4	5	3	5	3	4	5	5	3	5	5	5	5	5	5	5	5	5	5	0	0	3	0	0	#NULL!	#NULL!	#NULL!	#NULL!	#NULL!	#NULL!	#NULL!	#NULL!	#NULL!	#NULL!	#NULL!	#NULL!	#NULL!	#NULL!	#NULL!
3	1	0	#NULL!	1	1	2	3	4	1	3	4	2	1	4	3	1	3	2	2	3	3	2	2	2	3	4	4	3	3	0	0	6	1	0	0	#NULL!	#NULL!	#NULL!	#NULL!	#NULL!	#NULL!	#NULL!	#NULL!	#NULL!	#NULL!	#NULL!	#NULL!	#NULL!	#NULL!
3	3	0	#NULL!	1	3	5	2	3	4	5	5	3	2	4	4	5	4	3	3	4	5	5	3	1	3	4	4	3	4	0	0	6	0	0	1	#NULL!	#NULL!	#NULL!	#NULL!	#NULL!	#NULL!	#NULL!	#NULL!	#NULL!	#NULL!	#NULL!	#NULL!	#NULL!	#NULL!
3	1	0	#NULL!	1	1	1	5	1	1	1	1	5	1	5	4	1	5	1	1	4	5	2	5	1	1	3	3	3	4	0	0	0	0	0	#NULL!	#NULL!	#NULL!	#NULL!	#NULL!	#NULL!	#NULL!	#NULL!	#NULL!	#NULL!	#NULL!	#NULL!	#NULL!	#NULL!	#NULL!
3	1	0	#NULL!	1	3	5	5	3	1	5	1	5	5	3	5	2	5	4	4	3	5	5	3	1	5	3	3	4	4	0	0	4	0	0	0	#NULL!	#NULL!	#NULL!	#NULL!	#NULL!	#NULL!	#NULL!	#NULL!	#NULL!	#NULL!	#NULL!	#NULL!	#NULL!	#NULL!
3	0	3	#NULL!	1	1	2	2	2	1	2	3	2	3	3	3	2	3	1	1	3	3	1	2	1	4	4	4	4	4	1	0	3	1	1	1	#NULL!	#NULL!	#NULL!	#NULL!	#NULL!	#NULL!	#NULL!	#NULL!	#NULL!	#NULL!	#NULL!	#NULL!	#NULL!	#NULL!
3	0	3	#NULL!	0	1	1	2	4	1	3	1	1	4	4	3	1	4	1	4	1	4	3	1	1	4	4	2	3	4	0	0	0	1	1	0	#NULL!	#NULL!	#NULL!	#NULL!	#NULL!	#NULL!	#NULL!	#NULL!	#NULL!	#NULL!	#NULL!	#NULL!	#NULL!	#NULL!
3	1	2	#NULL!	1	1	1	2	4	1	3	1	1	4	4	3	1	4	1	4	3	1	1	4	4	3	4	2	3	4	0	0	3	1	1	0	#NULL!	#NULL!	#NULL!	#NULL!	#NULL!	#NULL!	#NULL!	#NULL!	#NULL!	#NULL!	#NULL!	#NULL!	#NULL!	#NULL!
3	2	3	#NULL!	1	1	3	1	1	1	3	1	3	2	4	4	1	3	1	1	2	5	2	5	1	4	4	4	4	3	1	0	3	1	1	1	#NULL!	#NULL!	#NULL!	#NULL!	#NULL!	#NULL!	#NULL!	#NULL!	#NULL!	#NULL!	#NULL!	#NULL!	#NULL!	#NULL!
2	1	2	2	1	1	3	1	1	4	1	1	4	3	2	5	3	3	2	1	1	4	4	4	1	5	4	4	4	4	0	#NULL!	#NULL!	#NULL!	#NULL!	#NULL!	#NULL!	#NULL!	#NULL!	#NULL!	#NULL!	#NULL!	#NULL!	#NULL!	#NULL!	#NULL!	#NULL!	#NULL!	#NULL!	#NULL!
3	1	3	#NULL!	0	5	5	2	4	2	5	2	3	3	3	4	3	3	3	4	3	5	5	4	2	5	4	4	4	5	1	0	0	1	1	2	#NULL!	#NULL!	#NULL!	#NULL!	#NULL!	#NULL!	#NULL!	#NULL!	#NULL!	#NULL!	#NULL!	#NULL!	#NULL!	#NULL!
3	2	3	#NULL!	0	4	4	1	3	1	2	1	1	4	4	4	1	5	2	4	3	2	2	3	4	4	4	4	3	3	1	0	3	1	1	2	#NULL!	#NULL!	#NULL!	#NULL!	#NULL!	#NULL!	#NULL!	#NULL!	#NULL!	#NULL!	#NULL!	#NULL!	#NULL!	#NULL!
3	3	3	#NULL!	1	1	4	1	1	1	5	1	5	2	4	2	4	5	2	2	1	3	2	2	1	4	4	4	4	3	1	0	1	1	1	#NULL!	#NULL!	#NULL!	#NULL!	#NULL!	#NULL!	#NULL!	#NULL!	#NULL!	#NULL!	#NULL!	#NULL!	#NULL!	#NULL!	#NULL!
3	1	3	#NULL!	1	2	2	3	2	1	3	1	3	1	2	4	2	3	1	3	4	4	3	4	1	4	4	4	5	4	1	0	1	1	0	0	#NULL!	#NULL!	#NULL!	#NULL!	#NULL!	#NULL!	#NULL!	#NULL!	#NULL!	#NULL!	#NULL!	#NULL!	#NULL!	#NULL!
3	1	0	#NULL!	1	3	4	2	2	1	1	1	3	2	3	2	3	4	2	1	1	1	3	4	4	2	3	2	4	3	1	0	1	1	0	0	#NULL!	#NULL!	#NULL!	#NULL!	#NULL!	#NULL!	#NULL!	#NULL!	#NULL!	#NULL!	#NULL!	#NULL!	#NULL!	#NULL!
3	3	2	#NULL!	1	1	4	1	5	2	5	4	1	3	3	3	1	5	2	3	1	4	1	3	1	4	3	3	4	4	1	0	3	0	1	2	#NULL!	#NULL!	#NULL!	#NULL!	#NULL!	#NULL!	#NULL!	#NULL!	#NULL!	#NULL!	#NULL!	#NULL!	#NULL!	#NULL!
3	1	3	#NULL!	1	2	2	2	2	4	5	2	5	4	4	4	1	4	2	2	5	5	5	5	1	4	4	4	5	4	0	0	6	0	1	2	#NULL!	#NULL!	#NULL!	#NULL!	#NULL!	#NULL!	#NULL!	#NULL!	#NULL!	#NULL!	#NULL!	#NULL!	#NULL!	#NULL!
3	2	3	#NULL!	1	1	3	3	4	5	5	5	4	3	4	5	3	5	3	5	3	5	5	5	4	5	3	5	4	5	0	0	3	0	1	1	#NULL!	#NULL!	#NULL!	#NULL!	#NULL!	#NULL!	#NULL!	#NULL!	#NULL!	#NULL!	#NULL!	#NULL!	#NULL!	#NULL!
3	2	3	#NULL!	1	1	3	1	1	1	5	4	1	5	5	5	2	5	1	5	1	5	5	5	1	5	3	5	4	5	0	0	3	1	1	1	#NULL!	#NULL!	#NULL!	#NULL!	#NULL!	#NULL!	#NULL!	#NULL!	#NULL!	#NULL!	#NULL!	#NULL!	#NULL!	#NULL!
3	0	3	#NULL!	1	1	3	2	1	2	1	5	1	3	1	1	3	1	4	1	1	1	1	3	1	2	4	1	4	4	1	0	3	1	1	1	#NULL!	#NULL!	#NULL!	#NULL!	#NULL!	#NULL!	#NULL!	#NULL!	#NULL!	#NULL!	#NULL!	#NULL!	#NULL!	#NULL!
3	0	3	#NULL!	0	1	3	2	1	2	5	5	1	1	1	4	1	5	4	3	2	1	1	4	1	3	4	3	3	3	0	0	0	1	1	1	#NULL!	#NULL!	#NULL!	#NULL!	#NULL!	#NULL!	#NULL!	#NULL!	#NULL!	#NULL!	#NULL!	#NULL!	#NULL!	#NULL!
3	2	2	#NULL!	1	1	3	2	4	2	5	2	3	1	3	3	1	3	1	2	4	2	3	2	1	2	4	4	3	4	0	0	2	0	0	#NULL!	#NULL!	#NULL!	#NULL!	#NULL!	#NULL!	#NULL!	#NULL!	#NULL!	#NULL!	#NULL!	#NULL!	#NULL!	#NULL!	#NULL!
3	1	3	#NULL!	1	1	3	1	5	1	5	5	5	5	5	3	1	5	1	5	5	3	5	5	1	5	3	4	5	5	0	0	3	0	0	#NULL!	#NULL!	#NULL!	#NULL!	#NULL!	#NULL!	#NULL!	#NULL!	#NULL!	#NULL!	#NULL!	#NULL!	#NULL!	#NULL!	#NULL!
3	0	0	#NULL!	1	1	4	2	5	3	2	3	2	3	3	2	3	2	4	2	2	2	2	2	3	4	4	4	4	4	0	0	0	0	0	#NULL!	#NULL!	#NULL!	#NULL!	#NULL!	#NULL!	#NULL!	#NULL!	#NULL!	#NULL!	#NULL!	#NULL!	#NULL!	#NULL!	#NULL!
3	0	0	#NULL!	1	5	5	1	5	2	5	2	5	3	4	2	5	2	5	2	5	2	5	2	4	4	4	4	4	3	0	0	0	1	1	2	#NULL!	#NULL!	#NULL!	#NULL!	#NULL!	#NULL!	#NULL!	#NULL!	#NULL!	#NULL!	#NULL!	#NULL!	#NULL!	#NULL!
3	2	3	#NULL!	1	5	2	5	3	4	5	1	5	5	1	5	1	5	2	5	1	5	5	5	1	4	4	4	4	4	0	0	3	1	1	2	#NULL!	#NULL!	#NULL!	#NULL!	#NULL!	#NULL!	#NULL!	#NULL!	#NULL!	#NULL!	#NULL!	#NULL!	#NULL!	#NULL!
3	1	3	#NULL!	1	1	4	2	5	1	5	5	2	5	2	3	2	5	4	2	4	3	5	5	1	5	3	4	3	5	0	0	0	1	1	2	#NULL!	#NULL!	#NULL!	#NULL!	#NULL!	#NULL!	#NULL!	#NULL!	#NULL!	#NULL!	#NULL!	#NULL!	#NULL!	#NULL!
3	1	3	#NULL!	1	2	1	1	3	1	5	1	1	3	3	4	3	3	4	4	1	2	5	3	1	3	1	5	5	5	0	0	3	1	1	2	#NULL!	#NULL!	#NULL!	#NULL!	#NULL!	#NULL!	#NULL!	#NULL!	#NULL!	#NULL!	#NULL!	#NULL!	#NULL!	#NULL!
3	1	3	#NULL!	1	5	3	5	1	5	5	5	5	5	5	5	2	5	1	5	4	5	2	5	1	5	3	5	4	5	0	0	6	1	1	1	#NULL!	#NULL!	#NULL!	#NULL!	#NULL!	#NULL!	#NULL!	#NULL!	#NULL!	#NULL!	#NULL!	#NULL!	#NULL!	#NULL!
3	1	3	#NULL!	1	2	5	2	3	1	5	2	1	5	5	4	2	5	2	1	2	5	2	5	1	4	4	4	5	4	0	0	3	1	0	1	#NULL!	#NULL!	#NULL!	#NULL!	#NULL!	#NULL!	#NULL!	#NULL!	#NULL!	#NULL!	#NULL!	#NULL!	#NULL!	#NULL!
3	2	3	#NULL!	1	1	3	3	3	1	3	2	3	3	4	4	2	3	2	3	2	3	5	2	2	3	3	3	3	5	0	0	3	1	1	1	#NULL!	#NULL!	#NULL!	#NULL!	#NULL!	#NULL!	#NULL!	#NULL!	#NULL!	#NULL!	#NULL!	#NULL!	#NULL!	#NULL!
3	0	3	#NULL!	1	1	2	5	3	5	5	2	3	5	5	4	4	5	3	3	3	3	3	3	2	5	3	5	5	5	0	0	3	1	0	0	#NULL!	#NULL!	#NULL!	#NULL!	#NULL!	#NULL!	#NULL!	#NULL!	#NULL!	#NULL!	#NULL!	#NULL!	#NULL!	#NULL!
3	1	3	#NULL!	1	4	4	5	2	1	5	2	3	3	3	4	1	3	3	3	3	3	2	3	1	3	4	4	3	4	0	1	3	0	0	#NULL!	#NULL!	#NULL!	#NULL!	#NULL!	#NULL!	#NULL!	#NULL!	#NULL!	#NULL!	#NULL!	#NULL!	#NULL!	#NULL!	#NULL!
3	0	3	#NULL!	1	1	5	4	1	1	5	2	4	2	3	3	2	5	2	5	1	5	5	5	1	4	4	4	4	3	0	0	6	1	1	0	#NULL!	#NULL!	#NULL!	#NULL!	#NULL!	#NULL!	#NULL!	#NULL!	#NULL!	#NULL!	#NULL!	#NULL!	#NULL!	#NULL!
3	2	3	#NULL!	1	1	5	3	2	5	5	5	5	5	3	3	5	5	2	5	3	3	5	5	2	5	5	5	5	5	#NULL!	0	3	1	0	0	#NULL!	#NULL!	#NULL!	#NULL!	#NULL!	#NULL!	#NULL!	#NULL!	#NULL!	#NULL!	#NULL!	#NULL!	#NULL!	#NULL!
3	1	3	#NULL!	1	5	1	3	1	5	5	5	5	5	1	5	5	5	2	5	1	3	5	5	1	5	2	4	4	4	0	0	3	1	#NULL!	0	#NULL!	#NULL!	#NULL!	#NULL!	#NULL!	#NULL!	#NULL!	#NULL!	#NULL!	#NULL!	#NULL!	#NULL!	#NULL!	#NULL!
3	1	0	#NULL!	1	3	2	1	1	1	2	1	3	2	3	3	1	4	1	2	1	3	4	3	2	2	3	4	4	4	0	0	1	1	0	0	#NULL!	#NULL!	#NULL!	#NULL!	#NULL!	#NULL!	#NULL!	#NULL!	#NULL!	#NULL!	#NULL!	#NULL!	#NULL!	#NULL!
3	1	0	#NULL!	1	5	1	2	1	1	1	2	1	1	1	3	1	2	1	2	2	1	1	2	2	2	4	1	4	4	1	0	2	1	1	0	#NULL!	#NULL!	#NULL!	#NULL!	#NULL!	#NULL!	#NULL!	#NULL!	#NULL!	#NULL!	#NULL!	#NULL!	#NULL!	#NULL!
3	0	3	#NULL!	1	4	1	2	2	1	1	2	1	1	1	1	1	2	4	2	2	1	1	2	2	2	4	1	4	5	1	0	2	1	1	0	#NULL!	#NULL!	#NULL!	#NULL!	#NULL!	#NULL!	#NULL!	#NULL!	#NULL!	#NULL!	#NULL!	#NULL!	#NULL!	#NULL!
3	2	0	#NULL!	1	5	1	1	5	5	5	5	5	3	3	4	4	5	1	3	1	4	1	1	3	4	4	5	5	5	1	0	0	1	1	2	#NULL!	#NULL!	#NULL!	#NULL!	#NULL!	#NULL!	#NULL!	#NULL!	#NULL!	#NULL!	#NULL!	#NULL!	#NULL!	#NULL!
3	0	0	#NULL!	1	1	2	1	1	1	1	1	1	1	1	4	1	5	1	5	3	1	1	4	1	3	1	3	1	3	0	0	0	1	1	1	#NULL!	#NULL!	#NULL!	#NULL!	#NULL!	#NULL!	#NULL!	#NULL!	#NULL!	#NULL!	#NULL!	#NULL!	#NULL!	#NULL!
3	2	3	#NULL!	1	2	3	1	5	5	5	5	5	5	3	5	2	5	3	5	5	5	5	5	5	5	4	5	4	5	0	0	0	0	0	#NULL!	#NULL!	#NULL!	#NULL!	#NULL!	#NULL!	#NULL!	#NULL!	#NULL!	#NULL!	#NULL!	#NULL!	#NULL!	#NULL!	#NULL!
3	0	3	#NULL!	1	4	5	5	3	1	5	2	5	4	3	3	4	5	5	3	4	5	5	3	1	3	5	3	5	3	0	0	3	1	0	#NULL!	#NULL!	#NULL!	#NULL!	#NULL!	#NULL!	#NULL!	#NULL!	#NULL!	#NULL!	#NULL!	#NULL!	#NULL!	#NULL!	#NULL!
3	2	3	#NULL!	1	2	3	1	2	1	3	1	4	4	4	3	3	4	2	3	2	5	5	2	1	3	4	4	3	3	1	0	3	1	1	1	#NULL!	#NULL!	#NULL!	#NULL!	#NULL!	#NULL!	#NULL!	#NULL!	#NULL!	#NULL!	#NULL!	#NULL!	#NULL!	#NULL!
3	1	3	#NULL!	1	2	3	3	3	3	2	4	4	3	3	3	2	3	2	2	2	2	2	3	2	2	4	3	3	3	1	0	3	1	1	1	#NULL!	#NULL!	#NULL!	#NULL!	#NULL!	#NULL!	#NULL!	#NULL!	#NULL!	#NULL!	#NULL!	#NULL!	#NULL!	#NULL!
3	1	3	#NULL!	1	1	4	4	2	3	5	2	2	1	3	3	3	5	4	3	2	5	5	3	1	5	4	4	3	4	0	0	3	1	1	1	#NULL!	#NULL!	#NULL!	#NULL!	#NULL!	#NULL!	#NULL!	#NULL!	#NULL!	#NULL!	#NULL!	#NULL!	#NULL!	#NULL!
3	3	3	#NULL!	1	1	1	5	3	1	5	3	5	5	3	1	3	5	4	3	2	5	5	3	1	4	4	4	4	4	0	0	6	1	1	1	#NULL!	#NULL!	#NULL!	#NULL!	#NULL!	#NULL!	#NULL!	#NULL!	#NULL!	#NULL!	#NULL!	#NULL!	#NULL!	#NULL!
3	2	3	#NULL!	1	3	3	2	1	1	3	4	1	2	3	4	1	3	3	4	3	3	1	3	1	3	5	2	3	2	1	0	3	0	0	#NULL!	#NULL!	#NULL!	#NULL!	#NULL!	#NULL!	#NULL!	#NULL!	#NULL!	#NULL!	#NULL!	#NULL!	#NULL!	#NULL!	#NULL!
3	1	2	#NULL!	1	3	4	1	5	1	5	4	2	1	3	3	1	4	3	3	1	3	2	2	1	3	4	3	3	3	1	0	3	1	1	0	#NULL!	#NULL!	#NULL!	#NULL!	#NULL!	#NULL!	#NULL!	#NULL!	#NULL!	#NULL!	#NULL!	#NULL!	#NULL!	#NULL!
3	2	3	#NULL!	1	5	4	5	1	5	4	5	4	5	5	5	4	5	2	5	3	5	1	5	1	5	4	5	3	5	0	0	3	0	0	1	#NULL!	#NULL!	#NULL!	#NULL!	#NULL!	#NULL!	#NULL!	#NULL!	#NULL!	#NULL!	#NULL!	#NULL!	#NULL!	#NULL!
3	1	2	#NULL!	1	1	2	3	4	2	3	1	2	2	4	4	4	4	4	4	4	4	4	3	1	4	4	4	4	4	1	0	3	1	1	0	#NULL!	#NULL!	#NULL!	#NULL!	#NULL!	#NULL!	#NULL!	#NULL!	#NULL!	#NULL!	#NULL!	#NULL!	#NULL!	#NULL!
3	0	3	#NULL!	1	2	3	5	1	1	4	3	5	5	3	3	2	3	4	4	2	4	4	4	1	1	4	4	2	4	1	0	2	0	0	#NULL!	#NULL!	#NULL!	#NULL!	#NULL!	#NULL!	#NULL!	#NULL!	#NULL!	#NULL!	#NULL!	#NULL!	#NULL!	#NULL!	#NULL!
3	2	3	#NULL!	1	1	4	1	1	1	5	4	4	1	4	4	1	4	3	4	2	4	2	2	1	4	4	1	4	4	1	0	2	0	1	0	#NULL!	#NULL!	#NULL!	#NULL!	#NULL!	#NULL!	#NULL!	#NULL!	#NULL!	#NULL!	#NULL!	#NULL!	#NULL!	#NULL!
3	0	3	#NULL!	1	1	3	5	5	5	5	5	1	3	1	3	4	3	1	1	3	5	5	5	3	5	1	5	3	5	0	0	3	0	1	0	#NULL!	#NULL!	#NULL!	#NULL!	#NULL!	#NULL!	#NULL!	#NULL!	#NULL!	#NULL!	#NULL!	#NULL!	#NULL!	#NULL!
3	2	3	#NULL!	1	1	1	1	1	1	1	1	5	5	4	5	2	5	3	5	4	5	5	5	1	5	4	5	3	5	1	0	3	0	0	1	#NULL!	#NULL!	#NULL!	#NULL!	#NULL!	#NULL!	#NULL!	#NULL!	#NULL!	#NULL!	#NULL!	#NULL!	#NULL!	#NULL!
3	2	3	#NULL!	1	4	2	1	1	1	5	1	5	4	1	4	1	4	5	5	1	5	5	3	4	4	4	4	4	5	0	1	3	1	1	1	#NULL!	#NULL!	#NULL!	#NULL!	#NULL!	#NULL!	#NULL!	#NULL!	#NULL!	#NULL!	#NULL!	#NULL!	#NULL!	#NULL!
3	2	#NULL!	#NULL!	1	3	5	5	5	5	5	5	2	2	2	4	3	5	3	5	5	5	5	3	3	3	4	3	5	5	0	0	0	#NULL!	1	2	#NULL!	#NULL!	#NULL!	#NULL!	#NULL!	#NULL!	#NULL!	#NULL!	#NULL!	#NULL!	#NULL!	#NULL!	#NULL!	#NULL!
3	2	0	#NULL!	1	3	1	1	2	1	5	2	5	2	4	3	2	3	5	1	2	3	5	2	5	4	3	3	3	5	0	0	3	1	0	1	#NULL!	#NULL!	#NULL!	#NULL!	#NULL!	#NULL!	#NULL!	#NULL!	#NULL!	#NULL!	#NULL!	#NULL!	#NULL!	#NULL!
3	1	3	#NULL!	1	2	1	1	5	5	3	1	5	3	3	4	5	5	4	4	2	3	5	3	1	4	4	4	4	4	1	0	3	1	1	2	#NULL!	#NULL!	#NULL!	#NULL!	#NULL!	#NULL!	#NULL!	#NULL!	#NULL!	#NULL!	#NULL!	#NULL!	#NULL!	#NULL!
3	1	3	#NULL!	1	1	4	1	5	5	5	4	5	4	4	5	5	5	4	5	1	2	1	5	1	1	4	4	4	5	1	0	0	1	0	0	#NULL!	#NULL!	#NULL!	#NULL!	#NULL!	#NULL!	#NULL!	#NULL!	#NULL!	#NULL!	#NULL!	#NULL!	#NULL!	#NULL!
3	2	0	#NULL!	1	1	4	1	1	1	4	1	5	1	1	4	1	1	1	1	1	3	1	1	1	4	4	3	4	3	0	0	6	1	1	0	#NULL!	#NULL!	#NULL!	#NULL!	#NULL!	#NULL!	#NULL!	#NULL!	#NULL!	#NULL!	#NULL!	#NULL!	#NULL!	#NULL!
3	0	0	#NULL!	0	5	3	5	5	5	5	5	2	5	3	5	3	5	3	5	3	5	4	5	5	5	3	5	3	5	0	#NULL!	0	#NULL!	#NULL!	2	#NULL!	#NULL!	#NULL!	#NULL!	#NULL!	#NULL!	#NULL!	#NULL!	#NULL!	#NULL!	#NULL!	#NULL!	#NULL!	#NULL!
3	2	2	#NULL!	1	1	1	3	2	2	3	4	3	1	4	4	1	4	3	2	1	3	1	2	1	2	3	3	3	4	0	0	0	1	1	1	#NULL!	#NULL!	#NULL!	#NULL!	#NULL!	#NULL!	#NULL!	#NULL!	#NULL!	#NULL!	#NULL!	#NULL!	#NULL!	#NULL!
3	2	3	#NULL!	1	1	4	1	1	1	1	1	4	1	4	4	1	4	2	2	4	4	1	4	1	4	4	4	4	4	0	0	3	1	1	2	#NULL!	#NULL!	#NULL!	#NULL!	#NULL!	#NULL!	#NULL!	#NULL!	#NULL!	#NULL!	#NULL!	#NULL!	#NULL!	#NULL!
3	3	3	#NULL!	1	2	1	2	1	1	5	4	4	1	3	4	1	4	1	1	1	5	5	2	2	4	4	4	3	4	1	0	3	1	1	2	#NULL!	#NULL!	#NULL!	#NULL!	#NULL!	#NULL!	#NULL!	#NULL!	#NULL!	#NULL!	#NULL!	#NULL!	#NULL!	#NULL!
3	0	3	#NULL!	1	3	5	1	4	2	5	5	5	4	2	4	4	4	2	4	2	3	2	5	1	1	4	4	4	4	1	0	0	1	1	2	#NULL!	#NULL!	#NULL!	#NULL!	#NULL!	#NULL!	#NULL!	#NULL!	#NULL!	#NULL!	#NULL!	#NULL!	#NULL!	#NULL!
3	1	3	#NULL!	1	1	1	1	4	1	5	2	2	5	3	5	1	4	1	1	3	4	2	2	1	4	4	3	4	5	0	0	3	1	1	2	#NULL!	#NULL!	#NULL!	#NULL!	#NULL!	#NULL!	#NULL!	#NULL!	#NULL!	#NULL!	#NULL!	#NULL!	#NULL!	#NULL!
3	2	3	#NULL!	1	2	4	3	3	3	5	3	4	4	4	4	4	3	1	1	3	4	4	1	1	4	4	3	4	4	0	0	3	1	1	1	#NULL!	#NULL!	#NULL!	#NULL!	#NULL!	#NULL!	#NULL!	#NULL!	#NULL!	#NULL!	#NULL!	#NULL!	#NULL!	#NULL!
3	0	3	#NULL!	1	1	4	1	1	1	1	4	1	4	4	4	1	4	1	1	1	4	4	1	1	4	4	4	4	4	0	0	3	1	1	0	#NULL!	#NULL!	#NULL!	#NULL!	#NULL!	#NULL!	#NULL!	#NULL!	#NULL!	#NULL!	#NULL!	#NULL!	#NULL!	#NULL!
3	0	0	#NULL!	1	1	1	5	5	2	3	5	5	5	2	5	3	3	3	5	1	3	3	1	2	2	3	3	1	1	1	0	0	1	1	2	#NULL!	#NULL!	#NULL!	#NULL!	#NULL!	#NULL!	#NULL!	#NULL!	#NULL!	#NULL!	#NULL!	#NULL!	#NULL!	#NULL!
3	2	3	#NULL!	1	3	4	1	1	1	4	3	1	2	4	3	1	3	1	1	1	3	3	1	1	4	4	4	4	4	0	0	3	1	#NULL!	1	#NULL!	#NULL!	#NULL!	#NULL!	#NULL!	#NULL!	#NULL!	#NULL!	#NULL!	#NULL!	#NULL!	#NULL!	#NULL!	#NULL!
3	2	3	#NULL!	0	2	2	3	3	4	2	3	5	3	5	4	5	3	3	5	5	3	3	2	2	5	5	5	5	4	1	#NULL!	0	1	1	2	#NULL!	#NULL!	#NULL!	#NULL!	#NULL!	#NULL!	#NULL!	#NULL!	#NULL!	#NULL!	#NULL!	#NULL!	#NULL!	#NULL!
3	1	0	#NULL!	1	4	4	1	1	1	4	1	1	4	4	4	1	4	4	4	1	4	4	4	1	4	4	4	4	4	1	0	0	1	1	1	#NULL!	#NULL!	#NULL!	#NULL!	#NULL!	#NULL!	#NULL!	#NULL!	#NULL!	#NULL!	#NULL!	#NULL!	#NULL!	#NULL!
3	0	0	#NULL!	1	1	3	3	1	5	1	1	5	1	3	4	3	5	4	3	5	5	5	4	1	4	4	4	4	#NULL!	0	0	0	1	1	1	#NULL!	#NULL!	#NULL!	#NULL!	#NULL!	#NULL!	#NULL!	#NULL!	#NULL!	#NULL!	#NULL!	#NULL!	#NULL!	#NULL!
3	0	3	#NULL!	1	1	1	1	1	1	2	1	1	2	4	4	1	4	1	1	1	4	1	2	1	1	4	4	4	4	0	0	3	1	0	1	#NULL!	#NULL!	#NULL!	#NULL!	#NULL!	#NULL!	#NULL!	#NULL!	#NULL!	#NULL!	#NULL!	#NULL!	#NULL!	#NULL!
3	1	3	#NULL!	1	1	4	1	1	1	1	2	1	1	3	4	1	4	1	1	3	4	3	1	1	4	4	4	4	3	0	0	3	1	1	1	#NULL!	#NULL!	#NULL!	#NULL!	#NULL!	#NULL!	#NULL!	#NULL!	#NULL!	#NULL!	#NULL!	#NULL!	#NULL!	#NULL!
3	1	2	#NULL!	1	2	4	1	1	1	3	1	3	1	4	5	1	5	3	4	1	4	5	5	1	5	5	5	5	5	0	0	3	1	1	2	#NULL!	#NULL!	#NULL!	#NULL!	#NULL!	#NULL!	#NULL!	#NULL!	#NULL!	#NULL!	#NULL!	#NULL!	#NULL!	#NULL!
3	3	3	#NULL!	1	5	5	5	5	1	5	5	5	4	5	4	5	5	3	3	5	5	5	3	1	3	3	3	5	4	0	0	3	1	1	2	#NULL!	#NULL!	#NULL!	#NULL!	#NULL!	#NULL!	#NULL!	#NULL!	#NULL!	#NULL!	#NULL!	#NULL!	#NULL!	#NULL!
3	1	2	#NULL!	1	3	5	5	5	1	5	5	5	5	5	4	1	5	5	5	3	5	5	5	1	4	5	4	5	3	#NULL!	0	3	1	1	0	#NULL!	#NULL!	#NULL!	#NULL!	#NULL!	#NULL!	#NULL!	#NULL!	#NULL!	#NULL!	#NULL!	#NULL!	#NULL!	#NULL!
3	0	0	#NULL!	1	3	3	2	3	5	5	2	5	2	3	3	2	3	4	4	2	3	3	3	1	4	4	4	4	4	0	0	3	#NULL!	#NULL!	1	#NULL!	#NULL!	#NULL!	#NULL!	#NULL!	#NULL!	#NULL!	#NULL!	#NULL!	#NULL!	#NULL!	#NULL!	#NULL!	#NULL!
3	2	3	#NULL!	1	1	4	1	3	1	3	1	3	1	4	4	1	3	1	2	1	5	1	3	1	4	4	4	4	4	0	0	3	1	1	1	#NULL!	#NULL!	#NULL!	#NULL!	#NULL!	#NULL!	#NULL!	#NULL!	#NULL!	#NULL!	#NULL!	#NULL!	#NULL!	#NULL!
3	2	3	#NULL!	1	1	3	1	1	1	5	2	5	2	5	4	1	3	4	3	4	5	1	4	1	5	4	4	5	4	0	0	3	1	1	1	#NULL!	#NULL!	#NULL!	#NULL!	#NULL!	#NULL!	#NULL!	#NULL!	#NULL!	#NULL!	#NULL!	#NULL!	#NULL!	#NULL!
3	2	3	#NULL!	1	1	3	5	4	1	5	4	1	1	5	1	1	1	1	4	5	1	1	4	1	1	3	4	5	4	0	0	3	0	0	#NULL!	#NULL!	#NULL!	#NULL!	#NULL!	#NULL!	#NULL!	#NULL!	#NULL!	#NULL!	#NULL!	#NULL!	#NULL!	#NULL!	#NULL!
3	1	3	#NULL!	1	1	1	1	1	1	5	1	5	5	5	5	1	4	2	2	2	5	5	3	1	4	4	4	4	3	0	0	3	1	1	1	#NULL!	#NULL!	#NULL!	#NULL!	#NULL!	#NULL!	#NULL!	#NULL!	#NULL!	#NULL!	#NULL!	#NULL!	#NULL!	#NULL!
3	3	3	#NULL!	1	1	5	1	2	1	5	4	1	4	2	3	1	3	3	2	2	5	2	5	1	2	4	4	5	3	0	0	3	1	1	0	#NULL!	#NULL!	#NULL!	#NULL!	#NULL!	#NULL!	#NULL!	#NULL!	#NULL!	#NULL!	#NULL!	#NULL!	#NULL!	#NULL!
3	2	0	#NULL!	1	1	2	1	3	1	5	5	3	1	3	4	2	5	1	1	2	4	1	5	1	4	4	3	4	4	0	0	0	1	1	1	#NULL!	#NULL!	#NULL!	#NULL!	#NULL!	#NULL!	#NULL!	#NULL!	#NULL!	#NULL!	#NULL!	#NULL!	#NULL!	#NULL!
3	2	0	#NULL!	1	4	3	1	2	1	3	4	1	3	3	3	2	3	3	2	1	4	2	5	1	4	4	4	4	4	1	0	3	1	1	2	#NULL!	#NULL!	#NULL!	#NULL!	#NULL!	#NULL!	#NULL!	#NULL!	#NULL!	#NULL!	#NULL!	#NULL!	#NULL!	#NULL!
3	2	3	#NULL!	1	4	3	1	1	1	5	4	5	2	4	4	1	4	2	1	1	3	1	1	1	4	4	4	4	4	1	0	6	1	1	1	#NULL!	#NULL!	#NULL!	#NULL!	#NULL!	#NULL!	#NULL!	#NULL!	#NULL!	#NULL!	#NULL!	#NULL!	#NULL!	#NULL!
3	2	0	#NULL!	1	5	3	4	5	5	1	1	5	5	5	4	5	5	5	5	4	5	5	4	5	5	5	5	5	5	0	0	3	1	0	#NULL!	#NULL!	#NULL!	#NULL!	#NULL!	#NULL!	#NULL!	#NULL!	#NULL!	#NULL!	#NULL!	#NULL!	#NULL!	#NULL!	#NULL!
3	1	3	#NULL!	1	1	4	1	1	1	5	4	5	5	5	4	1	5	1	1	5	5	5	1	4	4	4	4	4	5	1	0	3	1	0	2	#NULL!	#NULL!	#NULL!	#NULL!	#NULL!	#NULL!	#NULL!	#NULL!	#NULL!	#NULL!	#NULL!	#NULL!	#NULL!	#NULL!
3	#NULL!	3	#NULL!	0	4	5	5	3	1	4	4	5	5	5	4	5	5	1	3	5	1	5	5	4	5	4	4	4	2	1	0	6	0	1	2	#NULL!	#NULL!	#NULL!	#NULL!	#NULL!	#NULL!	#NULL!	#NULL!	#NULL!	#NULL!	#NULL!	#NULL!	#NULL!	#NULL!
3	0	0	#NULL!	1	4	4	1	3	3	5	2	1	1	1	4	4	5	4	3	4	1	3	2	1	2	4	3	4	4	0	0	3	0	0	2	#NULL!	#NULL!	#NULL!	#NULL!	#NULL!	#NULL!	#NULL!	#NULL!	#NULL!	#NULL!	#NULL!	#NULL!	#NULL!	#NULL!
3	1	0	#NULL!	1	2	4	2	1	1	4	4	1	2	4	4	1	4	1	3	4	4	1	3	1	1	4	3	4	4	0	0	3	0	0	1	#NULL!	#NULL!	#NULL!	#NULL!	#NULL!	#NULL!	#NULL!	#NULL!	#NULL!	#NULL!	#NULL!	#NULL!	#NULL!	#NULL!
3	2	3	#NULL!	1	3	4	1	3	1	5	4	5	1	1	4	1	4	1	1	1	5	5	5	1	4	4	4	4	4	1	0	3	1	#NULL!	1	#NULL!	#NULL!	#NULL!	#NULL!	#NULL!	#NULL!	#NULL!	#NULL!	#NULL!	#NULL!	#NULL!	#NULL!	#NULL!	#NULL!
3	1	3	#NULL!	1	3	3	5	3	3	5	3	5	5	5	3	2	3	5	5	5	5	5	5	2	5	3	3	5	3	0	0	6	1	1	1	#NULL!	#NULL!	#NULL!	#NULL!	#NULL!	#NULL!	#NULL!	#NULL!	#NULL!	#NULL!	#NULL!	#NULL!	#NULL!	#NULL!
3	2	3	#NULL!	1	1	5	3	5	1	5	5	5	4	4	4	2	5	2	5	2	5	5	5	2	3	3	3	3	5	1	0	6	1	1	1	#NULL!	#NULL!	#NULL!	#NULL!	#NULL!	#NULL!	#NULL!	#NULL!	#NULL!	#NULL!	#NULL!	#NULL!	#NULL!	#NULL!
3	0	3	#NULL!	1	3	3	2	5	1	5	3	2	4	3	3	2	5	1	2	4	4	2	3	5	2	4	4	4	4	0	0	4	0	0	#NULL!	#NULL!	#NULL!	#NULL!	#NULL!	#NULL!	#NULL!	#NULL!	#NULL!	#NULL!	#NULL!	#NULL!	#NULL!	#NULL!	#NULL!
3	1	3	#NULL!	1	4	4	2	3	2	3	2	4	4	3	3	1	5	3	3	5	3	3	5	1	4	3	4	3	5	0	0	3	1	1	0	#NULL!	#NULL!	#NULL!	#NULL!	#NULL!	#NULL!	#NULL!	#NULL!	#NULL!	#NULL!	#NULL!	#NULL!	#NULL!	#NULL!
3	1	0	#NULL!	1	3	3	1	1	1	4	3	2	2	3	4	1	5	3	4	3	1	2	3	1	4	4	4	2	4	0	0	3	1	1	1	#NULL!	#NULL!	#NULL!	#NULL!	#NULL!	#NULL!	#NULL!	#NULL!	#NULL!	#NULL!	#NULL!	#NULL!	#NULL!	#NULL!
3	2	3	#NULL!	1	1	2	1	1	1	5	1	4	1	4	4	1	1	3	3	4	3	3	4	1	4	4	4	4	4	0	0	3	1	1	1	#NULL!	#NULL!	#NULL!	#NULL!	#NULL!	#NULL!	#NULL!	#NULL!	#NULL!	#NULL!	#NULL!	#NULL!	#NULL!	#NULL!
3	0	3	#NULL!	0	5	5	5	1	2	4	3	4	1	1	4	1	4	3	4	4	1	1	4	1	1	4	4	4	5	0	0	3	1	1	2	#NULL!	#NULL!	#NULL!	#NULL!	#NULL!	#NULL!	#NULL!	#NULL!	#NULL!	#NULL!	#NULL!	#NULL!	#NULL!	#NULL!
3	2	3	#NULL!	1	2	4	2	1	1	5	2	5	2	4	4	1	4	4	3	1	5	5	5	3	4	4	4	4	5	1	0	3	1	1	1	#NULL!	#NULL!	#NULL!	#NULL!	#NULL!	#NULL!	#NULL!	#NULL!	#NULL!	#NULL!	#NULL!	#NULL!	#NULL!	#NULL!
3	1	3	#NULL!	1	5	3	5	4	5	5	4	5	5	4	4	5	4	4	5	4	4	5	4	5	4	4	4	4	5	0	0	0	1	1	1	#NULL!	#NULL!	#NULL!	#NULL!	#NULL!	#NULL!	#NULL!	#NULL!	#NULL!	#NULL!	#NULL!	#NULL!	#NULL!	#NULL!
3	1	3	#NULL!	1	3	3	2	5	1	5	2	3	3	5	3	2	3	5	3	3	5	5	3	2	5	3	3	3	3	0	0	3	1	1	0	#NULL!	#NULL!	#NULL!	#NULL!	#NULL!	#NULL!	#NULL!	#NULL!	#NULL!	#NULL!	#NULL!	#NULL!	#NULL!	#NULL!
3	1	0	#NULL!	1	3	1	1	1	1	3	2	2	1	2	3	3	4	3	4	4	4	1	3	1	4	4	4	4	4	0	0	6	1	1	1	#NULL!	#NULL!	#NULL!	#NULL!	#NULL!	#NULL!	#NULL!	#NULL!	#NULL!	#NULL!	#NULL!	#NULL!	#NULL!	#NULL!
3	2	2	#NULL!	1	2	3	1	1	1	2	1	2	2	4	4	4	2	1	1	1	4	3	3	1	4	4	4	4	4	1	0	3	1	1	1	#NULL!	#NULL!	#NULL!	#NULL!	#NULL!	#NULL!	#NULL!	#NULL!	#NULL!	#NULL!	#NULL!	#NULL!	#NULL!	#NULL!
3	2	3	#NULL!	1	1	4	2	2	1	5	2	5	3	4	4	1	3	1	1	1	4	4	3	1	4	4	4	4	4	0	1	6	1	0	0	#NULL!	#NULL!	#NULL!	#NULL!	#NULL!	#NULL!	#NULL!	#NULL!	#NULL!	#NULL!	#NULL!	#NULL!	#NULL!	#NULL!
3	0	0	#NULL!	1	4	4	2	5	2	3	2	4	4	1	5	3	3	5	3	5	3	3	5	5	3	2	4	3	5	0	0	0	1	1	0	#NULL!	#NULL!	#NULL!	#NULL!	#NULL!	#NULL!	#NULL!	#NULL!	#NULL!	#NULL!	#NULL!	#NULL!	#NULL!	#NULL!
3	2	3	#NULL!	1	2	2	1	3	1	5	3	2	3	2	3	2	3	3	2	3	5	5	5	2	3	3	3	3	5	0	0	3	1	1	2	#NULL!	#NULL!	#NULL!	#NULL!	#NULL!	#NULL!	#NULL!	#NULL!	#NULL!	#NULL!	#NULL!	#NULL!	#NULL!	#NULL!
3	2	3	#NULL!	1	2	3	2	3	1	2	4	3	2	4	4	1	3	1	4	3	4	3	1	1	2	3	3	4	4	0	0	0	1	0	#NULL!	#NULL!	#NULL!	#NULL!	#NULL!	#NULL!	#NULL!	#NULL!	#NULL!	#NULL!	#NULL!	#NULL!	#NULL!	#NULL!	#NULL!
3	2	3	#NULL!	1	1	3	1	1	1	4	2	5	1	4	4	1	1	1	5	1	1	1	4	1	4	4	4	4	4	1	0	3	1	1	2	#NULL!	#NULL!	#NULL!	#NULL!	#NULL!	#NULL!	#NULL!	#NULL!	#NULL!	#NULL!	#NULL!	#NULL!	#NULL!	#NULL!
3	0	0	#NULL!	1	3	4	4	5	3	5	5	5	3	3	4	5	5	3	4	1	3	2	3	1	4	4	4	3	4	1	0	0	0	0	#NULL!	#NULL!	#NULL!	#NULL!	#NULL!	#NULL!	#NULL!	#NULL!	#NULL!	#NULL!	#NULL!	#NULL!	#NULL!	#NULL!	#NULL!
3	0	0	#NULL!	1	3	4	5	2	3	5	3	2	3	2	3	2	5	2	3	4	1	2	3	2	3	4	3	4	4	0	0	0	1	1	0	#NULL!	#NULL!	#NULL!	#NULL!	#NULL!	#NULL!	#NULL!	#NULL!	#NULL!	#NULL!	#NULL!	#NULL!	#NULL!	#NULL!
3	2	2	#NULL!	1	1	3	1	3	1	3	1	1	1	4	4	1	4	4	4	4	1	1	1	1	4	4	4	4	3	0	0	3	0	0	1	#NULL!	#NULL!	#NULL!	#NULL!	#NULL!	#NULL!	#NULL!	#NULL!	#NULL!	#NULL!	#NULL!	#NULL!	#NULL!	#NULL!
3	3	0	#NULL!	1	4	3	4	2	1	5	5	5	4	2	2	1	3	3	5	3	5	3	5	2	4	4	4	4	4	0	0	4	1	1	0	#NULL!	#NULL!	#NULL!	#NULL!	#NULL!	#NULL!	#NULL!	#NULL!	#NULL!	#NULL!	#NULL!	#NULL!	#NULL!	#NULL!
3	2	3	#NULL!	1	1	3	4	2	1	5	3	5	3	5	3	1	3	3	5	3	5	5	5	2	3	3	3	3	3	0	0	3	0	0	#NULL!	#NULL!	#NULL!	#NULL!	#NULL!	#NULL!	#NULL!	#NULL!	#NULL!	#NULL!	#NULL!	#NULL!	#NULL!	#NULL!	#NULL!
3	2	0	#NULL!	1	1	3	2	3	1	3	2	4	1	4	4	1	2	2	1	3	3	3	2	2	2	3	3	2	4	0	0	0	1	0	1	#NULL!	#NULL!	#NULL!	#NULL!	#NULL!	#NULL!	#NULL!	#NULL!	#NULL!	#NULL!	#NULL!	#NULL!	#NULL!	#NULL!
3	2	3	#NULL!	1	1	1	2	3	3	1	1	2	4	4	4	4	3	4	4	1	1	2	1	1	4	4	4	4	4	0	0	3	1	1	1	#NULL!	#NULL!	#NULL!	#NULL!	#NULL!	#NULL!	#NULL!	#NULL!	#NULL!	#NULL!	#NULL!	#NULL!	#NULL!	#NULL!
3	1	2	#NULL!	1	1	4	2	4	2	3	1	3	3	4	4	4	3	5	3	4	4	4	5	2	4	4	4	4	5	0	0	3	0	0	#NULL!	#NULL!	#NULL!	#NULL!	#NULL!	#NULL!	#NULL!	#NULL!	#NULL!	#NULL!	#NULL!	#NULL!	#NULL!	#NULL!	#NULL!
3	2	0	#NULL!	1	1	4	2	2	2	3	1	3	3	4	4	4	3	2	3	4	4	4	4	2	4	4	4	4	5	1	0	6	0	1	1	#NULL!	#NULL!	#NULL!	#NULL!	#NULL!	#NULL!	#NULL!	#NULL!	#NULL!	#NULL!	#NULL!	#NULL!	#NULL!	#NULL!
3	2	3	#NULL!	1	1	3	2	1	1	3	1	3	3	4	4	1	3	2	3	4	3	1	2	1	3	4	4	4	3	1	0	3	0	0	#NULL!	#NULL!	#NULL!	#NULL!	#NULL!	#NULL!	#NULL!	#NULL!	#NULL!	#NULL!	#NULL!	#NULL!	#NULL!	#NULL!	#NULL!
3	2	0	#NULL!	1	1	5	2	3	1	2	2	2	2	3	4	2	2	3	3	3	2	2	2	1	5	4	3	5	3	1	0	0	0	1	0	#NULL!	#NULL!	#NULL!	#NULL!	#NULL!	#NULL!	#NULL!	#NULL!	#NULL!	#NULL!	#NULL!	#NULL!	#NULL!	#NULL!
3	0	3	#NULL!	1	4	5	5	4	5	1	3	4	2	3	5	1	5	4	3	3	4	3	2	1	4	4	4	4	4	0	0	0	1	1	2	#NULL!	#NULL!	#NULL!	#NULL!	#NULL!	#NULL!	#NULL!	#NULL!	#NULL!	#NULL!	#NULL!	#NULL!	#NULL!	#NULL!
3	0	3	#NULL!	1	4	5	5	4	5	1	3	4	2	3	4	1	5	4	3	3	4	3	2	1	4	4	4	4	4	0	0	3	1	1	2	#NULL!	#NULL!	#NULL!	#NULL!	#NULL!	#NULL!	#NULL!	#NULL!	#NULL!	#NULL!	#NULL!	#NULL!	#NULL!	#NULL!
3	1	3	#NULL!	1	4	2	3	3	1	5	3	5	3	3	3	2	3	2	4	5	2	3	5	2	3	3	3	3	4	0	0	3	1	1	1	#NULL!	#NULL!	#NULL!	#NULL!	#NULL!	#NULL!	#NULL!	#NULL!	#NULL!	#NULL!	#NULL!	#NULL!	#NULL!	#NULL!
3	2	3	#NULL!	1	1	3	1	1	1	3	2	4	1	4	4	1	4	2	2	2	3	3	4	1	4	4	3	3	4	1	0	1	1	1	1	#NULL!	#NULL!	#NULL!	#NULL!	#NULL!	#NULL!	#NULL!	#NULL!	#NULL!	#NULL!	#NULL!	#NULL!	#NULL!	#NULL!
3	0	0	#NULL!	1	1	3	1	1	1	3	2	4	1	4	4	1	4	2	2	2	3	3	4	1	3	3	3	4	4	1	0	3	1	1	1	#NULL!	#NULL!	#NULL!	#NULL!	#NULL!	#NULL!	#NULL!	#NULL!	#NULL!	#NULL!	#NULL!	#NULL!	#NULL!	#NULL!
3	1	2	#NULL!	1	5	4	2	5	5	1	5	2	1	3	4	4	3	1	4	5	3	3	2	2	4	4	5	4	5	0	0	3	1	1	0	#NULL!	#NULL!	#NULL!	#NULL!	#NULL!	#NULL!	#NULL!	#NULL!	#NULL!	#NULL!	#NULL!	#NULL!	#NULL!	#NULL!
3	0	3	#NULL!	1	3	3	5	5	5	5	5	5	4	4	4	4	5	4	5	3	5	5	5	4	5	5	3	5	5	0	0	0	1	1	0	#NULL!	#NULL!	#NULL!	#NULL!	#NULL!	#NULL!	#NULL!	#NULL!	#NULL!	#NULL!	#NULL!	#NULL!	#NULL!	#NULL!
3	2	3	#NULL!	1	1	4	1	1	1	3	2	3	3	3	3	1	3	1	2	2	3	3	4	2	3	3	4	3	2	1	0	1	1	1	0	#NULL!	#NULL!	#NULL!	#NULL!	#NULL!	#NULL!	#NULL!	#NULL!	#NULL!	#NULL!	#NULL!	#NULL!	#NULL!	#NULL!
3	1	2	#NULL!	1	1	4	1	1	1	5	4	5	4	4	4	1	4	1	3	1	3	5	1	2	1	4	4	1	4	0	0	0	1	1	0	#NULL!	#NULL!	#NULL!	#NULL!	#NULL!	#NULL!	#NULL!	#NULL!	#NULL!	#NULL!	#NULL!	#NULL!	#NULL!	#NULL!
3	0	0	#NULL!	1	2	4	2	4	2	2	3	2	3	3	2	3	3	2	3	3	5	2	3	2	2	3	5	3	2	1	0	3	1	1	1	#NULL!	#NULL!	#NULL!	#NULL!	#NULL!	#NULL!	#NULL!	#NULL!	#NULL!	#NULL!	#NULL!	#NULL!	#NULL!	#NULL!
3	3	3	#NULL!	1	3	4	1	4	1	5	5	2	2	1	4	4	4	4	4	5	5	5	3	4	4	4	4	4	4	1	0	3	1	1	1	#NULL!	#NULL!	#NULL!	#NULL!	#NULL!	#NULL!	#NULL!	#NULL!	#NULL!	#NULL!	#NULL!	#NULL!	#NULL!	#NULL!
3	0	0	#NULL!	1	3	5	5	5	5	5	5	5	5	5	4	3	5	5	3	5	5	5	5	5	4	4	4	4	4	0	0	6	1	1	0	#NULL!	#NULL!	#NULL!	#NULL!	#NULL!	#NULL!	#NULL!	#NULL!	#NULL!	#NULL!	#NULL!	#NULL!	#NULL!	#NULL!
3	0	0	#NULL!	1	1	4	5	1	2	1	3	3	3	4	4	4	1	3	3	2	5	4	3	3	3	3	5	5	5	1	1	2	0	0	#NULL!	#NULL!	#NULL!	#NULL!	#NULL!	#NULL!	#NULL!	#NULL!	#NULL!	#NULL!	#NULL!	#NULL!	#NULL!	#NULL!	#NULL!
3	0	3	#NULL!	0	5	5	5	3	3	3	2	2	3	3	3	5	5	5	5	5	3	3	4	5	5	3	5	5	5	0	1	5	0	0	#NULL!	#NULL!	#NULL!	#NULL!	#NULL!	#NULL!	#NULL!	#NULL!	#NULL!	#NULL!	#NULL!	#NULL!	#NULL!	#NULL!	#NULL!
3	1	0	#NULL!	1	1	3	1	1	5	5	5	2	1	2	3	3	5	1	3	1	5	1	4	4	5	4	4	4	4	0	1	3	0	1	1	#NULL!	#NULL!	#NULL!	#NULL!	#NULL!	#NULL!	#NULL!	#NULL!	#NULL!	#NULL!	#NULL!	#NULL!	#NULL!	#NULL!
3	2	0	#NULL!	1	5	3	5	3	1	2	1	2	3	4	4	1	5	4	4	3	5	2	5	1	4	4	4	3	3	0	1	2	1	1	0	#NULL!	#NULL!	#NULL!	#NULL!	#NULL!	#NULL!	#NULL!	#NULL!	#NULL!	#NULL!	#NULL!	#NULL!	#NULL!	#NULL!
3	2	0	#NULL!	1	1	5	5	5	5	5	4	5	3	3	3	2	3	3	3	1	2	5	2	2	3	3	5	3	4	0	1	6	0	0	#NULL!	#NULL!	#NULL!	#NULL!	#NULL!	#NULL!	#NULL!	#NULL!	#NULL!	#NULL!	#NULL!	#NULL!	#NULL!	#NULL!	#NULL!
3	2	3	#NULL!	1	1	4	2	1	3	2	2	3	2	1	3	4	4	2	2	5	3	3	4	1	4	4	3	3	4	1	1	3	1	1	1	#NULL!	#NULL!	#NULL!	#NULL!	#NULL!	#NULL!	#NULL!	#NULL!	#NULL!	#NULL!	#NULL!	#NULL!	#NULL!	#NULL!
3	1	3	#NULL!	1	1	4	1	5	1	5	2	5	4	1	4	1	4	1	1	4	4	3	2	1	4	4	4	4	4	0	1	3	0	0	0	#NULL!	#NULL!	#NULL!	#NULL!	#NULL!	#NULL!	#NULL!	#NULL!	#NULL!	#NULL!	#NULL!	#NULL!	#NULL!	#NULL!
3	1	0	#NULL!	1	1	1	3	1	1	1	1	1	3	3	4	1	2	4	4	2	1	3	4	1	4	4	4	2	4	0	1	3	1	1	2	#NULL!	#NULL!	#NULL!	#NULL!	#NULL!	#NULL!	#NULL!	#NULL!	#NULL!	#NULL!	#NULL!	#NULL!	#NULL!	#NULL!
3	2	3	#NULL!	1	1	2	5	1	1	1	2	3	3	1	3	1	5	1	2	2	5	2	3	2	4	4	4	2	3	0	1	3	0	0	#NULL!	#NULL!	#NULL!	#NULL!	#NULL!	#NULL!	#NULL!	#NULL!	#NULL!	#NULL!	#NULL!	#NULL!	#NULL!	#NULL!	#NULL!
3	2	3	#NULL!	1	1	4	1	5	1	5	4	5	4	5	1	3	5	5	3	1	4	3	1	4	3	4	4	4	4	0	1	3	1	1	1	#NULL!	#NULL!	#NULL!	#NULL!	#NULL!	#NULL!	#NULL!	#NULL!	#NULL!	#NULL!	#NULL!	#NULL!	#NULL!	#NULL!
3	2	3	#NULL!	1	3	4	1	1	1	5	1	5	5	5	4	3	3	1	1	1	5	1	2	2	4	4	4	4	4	1	1	3	1	1	1	#NULL!	#NULL!	#NULL!	#NULL!	#NULL!	#NULL!	#NULL!	#NULL!	#NULL!	#NULL!	#NULL!	#NULL!	#NULL!	#NULL!
3	1	3	#NULL!	1	3	5	3	5	4	5	5	4	3	2	4	2	5	2	2	4	2	5	5	2	2	2	3	2	3	0	1	3	1	1	0	#NULL!	#NULL!	#NULL!	#NULL!	#NULL!	#NULL!	#NULL!	#NULL!	#NULL!	#NULL!	#NULL!	#NULL!	#NULL!	#NULL!
3	2	0	#NULL!	1	2	2	2	3	1	1	1	3	3	1	3	4	3	1	2	1	2	2	1	2	3	3	3	2	3	0	1	3	1	1	2	#NULL!	#NULL!	#NULL!	#NULL!	#NULL!	#NULL!	#NULL!	#NULL!	#NULL!	#NULL!	#NULL!	#NULL!	#NULL!	#NULL!
3	0	0	#NULL!	1	4	3	1	4	1	4	4	1	3	2	4	1	4	4	3	1	1	3	2	1	4	4	4	4	4	0	1	4	1	1	2	#NULL!	#NULL!	#NULL!	#NULL!	#NULL!	#NULL!	#NULL!	#NULL!	#NULL!	#NULL!	#NULL!	#NULL!	#NULL!	#NULL!
3	1	3	#NULL!	1	3	3	2	2	1	2	2	3	3	4	4	3	4	3	5	2	5	3	5	4	4	4	4	3	3	1	1	3	1	0	2	#NULL!	#NULL!	#NULL!	#NULL!	#NULL!	#NULL!	#NULL!	#NULL!	#NULL!	#NULL!	#NULL!	#NULL!	#NULL!	#NULL!
3	1	0	#NULL!	1	1	2	1	1	1	2	2	5	4	5	3	2	4	3	3	3	5	5	3	1	3	5	3	3	4	1	1	3	1	1	1	#NULL!	#NULL!	#NULL!	#NULL!	#NULL!	#NULL!	#NULL!	#NULL!	#NULL!	#NULL!	#NULL!	#NULL!	#NULL!	#NULL!
3	0	0	#NULL!	1	1	4	1	3	5	4	4	3	4	3	4	1	4	3	4	1	1	1	4	1	4	4	4	1	4	0	1	3	1	0	0	#NULL!	#NULL!	#NULL!	#NULL!	#NULL!	#NULL!	#NULL!	#NULL!	#NULL!	#NULL!	#NULL!	#NULL!	#NULL!	#NULL!
3	2	3	#NULL!	1	1	4	1	1	2	5	5	4	2	3	4	1	4	4	4	2	3	5	2	1	4	4	4	4	4	0	1	3	1	1	2	#NULL!	#NULL!	#NULL!	#NULL!	#NULL!	#NULL!	#NULL!	#NULL!	#NULL!	#NULL!	#NULL!	#NULL!	#NULL!	#NULL!
3	0	3	#NULL!	1	4	4	2	1	2	5	3	2	2	5	4	1	4	2	4	4	3	4	3	1	4	3	4	4	3	0	1	2	0	0	#NULL!	#NULL!	#NULL!	#NULL!	#NULL!	#NULL!	#NULL!	#NULL!	#NULL!	#NULL!	#NULL!	#NULL!	#NULL!	#NULL!	#NULL!
3	1	3	#NULL!	1	1	5	5	3	1	5	5	5	3	5	3	1	5	2	2	5	3	5	3	5	5	3	5	3	3	0	1	3	0	0	0	#NULL!	#NULL!	#NULL!	#NULL!	#NULL!	#NULL!	#NULL!	#NULL!	#NULL!	#NULL!	#NULL!	#NULL!	#NULL!	#NULL!
3	1	3	#NULL!	1	1	3	1	1	1	4	2	1	2	3	4	2	1	1	1	1	4	3	1	1	3	4	4	4	4	1	1	3	1	1	2	#NULL!	#NULL!	#NULL!	#NULL!	#NULL!	#NULL!	#NULL!	#NULL!	#NULL!	#NULL!	#NULL!	#NULL!	#NULL!	#NULL!
3	2	3	#NULL!	1	3	3	1	1	1	5	2	1	3	4	4	3	3	3	5	1	2	5	5	1	3	3	4	3	5	0	1	3	1	1	1	#NULL!	#NULL!	#NULL!	#NULL!	#NULL!	#NULL!	#NULL!	#NULL!	#NULL!	#NULL!	#NULL!	#NULL!	#NULL!	#NULL!
3	2	0	#NULL!	1	1	4	1	1	1	1	1	1	2	3	4	1	2	1	1	1	3	2	3	1	4	4	4	1	2	0	1	3	0	1	1	#NULL!	#NULL!	#NULL!	#NULL!	#NULL!	#NULL!	#NULL!	#NULL!	#NULL!	#NULL!	#NULL!	#NULL!	#NULL!	#NULL!
3	0	3	#NULL!	0	1	1	1	2	5	5	5	5	3	5	5	3	3	3	5	5	5	5	5	5	5	3	3	3	5	0	1	4	0	0	#NULL!	#NULL!	#NULL!	#NULL!	#NULL!	#NULL!	#NULL!	#NULL!	#NULL!	#NULL!	#NULL!	#NULL!	#NULL!	#NULL!	#NULL!
3	1	3	#NULL!	1	1	4	2	4	1	1	2	3	3	4	4	1	1	3	5	1	3	1	4	1	4	4	4	4	4	0	1	2	1	1	0	#NULL!	#NULL!	#NULL!	#NULL!	#NULL!	#NULL!	#NULL!	#NULL!	#NULL!	#NULL!	#NULL!	#NULL!	#NULL!	#NULL!
3	1	3	#NULL!	1	1	2	5	1	1	4	1	1	4	1	4	2	3	3	2	2	3	3	4	1	1	4	4	1	4	1	1	5	1	1	0	#NULL!	#NULL!	#NULL!	#NULL!	#NULL!	#NULL!	#NULL!	#NULL!	#NULL!	#NULL!	#NULL!	#NULL!	#NULL!	#NULL!
3	2	3	#NULL!	1	2	4	1	3	1	2	2	5	3	2	3	1	2	5	5	1	5	3	4	1	4	3	3	3	3	1	1	1	1	1	0	#NULL!	#NULL!	#NULL!	#NULL!	#NULL!	#NULL!	#NULL!	#NULL!	#NULL!	#NULL!	#NULL!	#NULL!	#NULL!	#NULL!
3	1	3	#NULL!	1	1	4	2	3	3	2	3	3	3	3	5	5	5	5	5	5	3	3	4	2	2	3	3	3	3	0	1	1	0	1	0	#NULL!	#NULL!	#NULL!	#NULL!	#NULL!	#NULL!	#NULL!	#NULL!	#NULL!	#NULL!	#NULL!	#NULL!	#NULL!	#NULL!
3	0	0	#NULL!	1	1	3	2	3	1	1	1	1	2	3	3	3	3	2	4	5	5	5	5	1	3	3	3	3	3	0	1	5	0	1	1	#NULL!	#NULL!	#NULL!	#NULL!	#NULL!	#NULL!	#NULL!	#NULL!	#NULL!	#NULL!	#NULL!	#NULL!	#NULL!	#NULL!
3	1	0	#NULL!	1	3	3	2	2	3	3	3	3	3	3	4	4	3	3	4	5	5	5	3	4	4	2	2	2	5	1	1	3	0	1	1	#NULL!	#NULL!	#NULL!	#NULL!	#NULL!	#NULL!	#NULL!	#NULL!	#NULL!	#NULL!	#NULL!	#NULL!	#NULL!	#NULL!
3	1	3	#NULL!	1	1	3	2	3	3	3	5	5	5	5	3	3	4	2	2	3	3	3	4	4	4	4	3	3	3	0	1	3	0	0	#NULL!	#NULL!	#NULL!	#NULL!	#NULL!	#NULL!	#NULL!	#NULL!	#NULL!	#NULL!	#NULL!	#NULL!	#NULL!	#NULL!	#NULL!
3	2	3	#NULL!	1	1	4	1	2	4	1	3	3	3	2	3	4	4	2	1	1	3	4	4	1	3	3	3	3	3	1	1	3	1	1	1	#NULL!	#NULL!	#NULL!	#NULL!	#NULL!	#NULL!	#NULL!	#NULL!	#NULL!	#NULL!	#NULL!	#NULL!	#NULL!	#NULL!
3	0	3	#NULL!	1	3	3	3	5	2	2	5	3	3	3	4	4	4	5	5	5	5	3	4	1	1	3	3	3	3	0	1	3	0	0	#NULL!	#NULL!	#NULL!	#NULL!	#NULL!	#NULL!	#NULL!	#NULL!	#NULL!	#NULL!	#NULL!	#NULL!	#NULL!	#NULL!	#NULL!
3	0	3	#NULL!	1	3	3	2	5	5	5	5	5	2	1	3	3	3	2	2	2	4	5	5	5	5	3	3	3	5	1	1	4	0	1	1	#NULL!	#NULL!	#NULL!	#NULL!	#NULL!	#NULL!	#NULL!	#NULL!	#NULL!	#NULL!	#NULL!	#NULL!	#NULL!	#NULL!
3	2	3	#NULL!	1	4	3	1	2	2	3	4	4	2	3	3	1	3	1	2	3	2	5	2	2	3	3	3	4	3	1	1	6	0	0	#NULL!	#NULL!	#NULL!	#NULL!	#NULL!	#NULL!	#NULL!	#NULL!	#NULL!	#NULL!	#NULL!	#NULL!	#NULL!	#NULL!	#NULL!
2	2	2	2	1	1	4	1	1	3	1	1	3	3	2	3	3	3	2	1	1	4	4	4	1	4	4	4	4	4	1	#NULL!	#NULL!	#NULL!	#NULL!	#NULL!	#NULL!	#NULL!	#NULL!	#NULL!	#NULL!	#NULL!	#NULL!	#NULL!	#NULL!	#NULL!	#NULL!	#NULL!	#NULL!	#NULL!
2	2	2	2	1	2	3	2	1	1	4	1	4	1	4	4	1	4	3	1	3	1	1	3	4	4	1	4	4	4	0	#NULL!	#NULL!	#NULL!	#NULL!	#NULL!	#NULL!	#NULL!	#NULL!	#NULL!	#NULL!	#NULL!	#NULL!	#NULL!	#NULL!	#NULL!	#NULL!	#NULL!	#NULL!	#NULL!
2	1	2	1	1	4	4	1	2	1	5	2	1	3	1	4	2	1	3	3	4	5	3	4	1	4	4	3	4	4	1	#NULL!	#NULL!	#NULL!	#NULL!	#NULL!	#NULL!	#NULL!	#NULL!	#NULL!	#NULL!	#NULL!	#NULL!	#NULL!	#NULL!	#NULL!	#NULL!	#NULL!	#NULL!	#NULL!
2	1	2	2	1	1	4	1	1	1	3	2	1	1	4	4	1	3	1	1	3	4	5	1	1	3	3	3	2	4	1	#NULL!	#NULL!	#NULL!	#NULL!	#NULL!	#NULL!	#NULL!	#NULL!	#NULL!	#NULL!	#NULL!	#NULL!	#NULL!	#NULL!	#NULL!	#NULL!	#NULL!	#NULL!	#NULL!
2	1	2	2	1	1	3	1	4	3	2	2	5	5	3	3	2	3	2	2	1	3	3	5	2	3	4	4	3	3	0	#NULL!	#NULL!	#NULL!	#NULL!	#NULL!	#NULL!	#NULL!	#NULL!	#NULL!	#NULL!	#NULL!	#NULL!	#NULL!	#NULL!	#NULL!	#NULL!	#NULL!	#NULL!	#NULL!
2	1	2	1	1	1	4	1	2	1	1	2	3	3	2	4	2	3	1	1	1	4	3	4	1	4	3	4	4	4	0	#NULL!	#NULL!	#NULL!	#NULL!	#NULL!	#NULL!	#NULL!	#NULL!	#NULL!	#NULL!	#NULL!	#NULL!	#NULL!	#NULL!	#NULL!	#NULL!	#NULL!	#NULL!	#NULL!
2	1	2	1	1	1	4	1	1	2	1	2	5	3	5	4	4	4	3	2	1	4	5	4	1	4	4	4	4	4	1	#NULL!	#NULL!	#NULL!	#NULL!	#NULL!	#NULL!	#NULL!	#NULL!	#NULL!	#NULL!	#NULL!	#NULL!	#NULL!	#NULL!	#NULL!	#NULL!	#NULL!	#NULL!	#NULL!
2	1	2	0	1	1	4	1	1	1	2	1	4	1	3	4	3	3	1	1	1	4	3	1	1	3	4	4	4	3	0	#NULL!	#NULL!	#NULL!	#NULL!	#NULL!	#NULL!	#NULL!	#NULL!	#NULL!	#NULL!	#NULL!	#NULL!	#NULL!	#NULL!	#NULL!	#NULL!	#NULL!	#NULL!	#NULL!
2	1	2	2	1	3	4	1	1	1	5	1	1	1	3	4	1	5	4	4	4	5	5	3	1	4	4	4	4	4	0	#NULL!	#NULL!	#NULL!	#NULL!	#NULL!	#NULL!	#NULL!	#NULL!	#NULL!	#NULL!	#NULL!	#NULL!	#NULL!	#NULL!	#NULL!	#NULL!	#NULL!	#NULL!	#NULL!
2	1	2	2	1	1	3	1	2	3	5	2	5	5	4	2	3	3	2	1	4	3	3	5	2	3	4	4	4	3	0	#NULL!	#NULL!	#NULL!	#NULL!	#NULL!	#NULL!	#NULL!	#NULL!	#NULL!	#NULL!	#NULL!	#NULL!	#NULL!	#NULL!	#NULL!	#NULL!	#NULL!	#NULL!	#NULL!
2	1	2	2	1	3	3	1	3	4	3	2	5	4	5	3	3	3	2	2	1	3	5	4	1	4	4	4	4	4	0	#NULL!	#NULL!	#NULL!	#NULL!	#NULL!	#NULL!	#NULL!	#NULL!	#NULL!	#NULL!	#NULL!	#NULL!	#NULL!	#NULL!	#NULL!	#NULL!	#NULL!	#NULL!	#NULL!
2	1	2	2	1	1	4	1	2	2	1	2	4	2	1	4	5	3	1	1	1	3	2	1	1	2	3	2	3	4	1	#NULL!	#NULL!	#NULL!	#NULL!	#NULL!	#NULL!	#NULL!	#NULL!	#NULL!	#NULL!	#NULL!	#NULL!	#NULL!	#NULL!	#NULL!	#NULL!	#NULL!	#NULL!	#NULL!
2	0	2	2	1	1	3	3	1	1	1	1	3	1	3	4	3	3	1	3	4	4	5	3	2	4	4	4	4	4	0	#NULL!	#NULL!	#NULL!	#NULL!	#NULL!	#NULL!	#NULL!	#NULL!	#NULL!	#NULL!	#NULL!	#NULL!	#NULL!	#NULL!	#NULL!	#NULL!	#NULL!	#NULL!	#NULL!
2	1	2	2	1	1	4	2	1	1	1	1	4	2	3	4	2	5	1	2	4	4	1	1	2	4	4	4	4	4	0	#NULL!	#NULL!	#NULL!	#NULL!	#NULL!	#NULL!	#NULL!	#NULL!	#NULL!	#NULL!	#NULL!	#NULL!	#NULL!	#NULL!	#NULL!	#NULL!	#NULL!	#NULL!	#NULL!
2	1	2	2	1	1	4	1	1	2	5	2	5	2	3	3	2	3	2	1	1	4	3	5	2	3	4	4	3	4	1	#NULL!	#NULL!	#NULL!	#NULL!	#NULL!	#NULL!	#NULL!	#NULL!	#NULL!	#NULL!	#NULL!	#NULL!	#NULL!	#NULL!	#NULL!	#NULL!	#NULL!	#NULL!	#NULL!
2	1	2	2	1	1	4	1	1	3	2	2	3	3	1	3	3	4	2	1	1	4	1	4	3	3	3	4	4	4	0	#NULL!	#NULL!	#NULL!	#NULL!	#NULL!	#NULL!	#NULL!	#NULL!	#NULL!	#NULL!	#NULL!	#NULL!	#NULL!	#NULL!	#NULL!	#NULL!	#NULL!	#NULL!	#NULL!
2	2	2	0	1	4	4	2	1	1	3	1	2	3	5	3	2	3	3	4	1	4	2	2	1	4	4	4	4	4	0	#NULL!	#NULL!	#NULL!	#NULL!	#NULL!	#NULL!	#NULL!	#NULL!	#NULL!	#NULL!	#NULL!	#NULL!	#NULL!	#NULL!	#NULL!	#NULL!	#NULL!	#NULL!	#NULL!
2	1	2	2	1	1	3	1	1	1	3	1	4	1	3	4	1	3	3	1	4	3	3	3	1	4	4	3	3	3	0	#NULL!	#NULL!	#NULL!	#NULL!	#NULL!	#NULL!	#NULL!	#NULL!	#NULL!	#NULL!	#NULL!	#NULL!	#NULL!	#NULL!	#NULL!	#NULL!	#NULL!	#NULL!	#NULL!
2	2	2	1	1	1	4	1	5	1	5	1	5	1	4	3	1	1	4	1	1	3	3	1	1	4	4	4	4	3	1	#NULL!	#NULL!	#NULL!	#NULL!	#NULL!	#NULL!	#NULL!	#NULL!	#NULL!	#NULL!	#NULL!	#NULL!	#NULL!	#NULL!	#NULL!	#NULL!	#NULL!	#NULL!	#NULL!
2	1	2	2	1	3	3	2	3	4	3	2	1	4	2	3	4	3	2	2	1	3	1	4	1	4	4	4	4	4	0	#NULL!	#NULL!	#NULL!	#NULL!	#NULL!	#NULL!	#NULL!	#NULL!	#NULL!	#NULL!	#NULL!	#NULL!	#NULL!	#NULL!	#NULL!	#NULL!	#NULL!	#NULL!	#NULL!
2	1	2	1	1	1	3	5	2	3	4	2	2	3	5	3	3	5	2	3	1	3	4	4	1	2	3	4	4	4	1	#NULL!	#NULL!	#NULL!	#NULL!	#NULL!	#NULL!	#NULL!	#NULL!	#NULL!	#NULL!	#NULL!	#NULL!	#NULL!	#NULL!	#NULL!	#NULL!	#NULL!	#NULL!	#NULL!
2	2	2	2	1	1	3	1	1	2	2	2	2	3	3	3	2	4	2	1	1	3	4	4	1	1	4	4	4	4	0	#NULL!	#NULL!	#NULL!	#NULL!	#NULL!	#NULL!	#NULL!	#NULL!	#NULL!	#NULL!	#NULL!	#NULL!	#NULL!	#NULL!	#NULL!	#NULL!	#NULL!	#NULL!	#NULL!
2	2	2	2	1	4	3	5	2	1	3	5	5	2	2	4	1	5	1	1	1	3	2	1	2	4	3	5	3	2	1	#NULL!	#NULL!	#NULL!	#NULL!	#NULL!	#NULL!	#NULL!	#NULL!	#NULL!	#NULL!	#NULL!	#NULL!	#NULL!	#NULL!	#NULL!	#NULL!	#NULL!	#NULL!	#NULL!
2	2	2	2	1	3	1	1	1	1	1	4	1	1	1	4	4	4	1	1	4	2	1	4	1	4	4	4	1	4	0	#NULL!	#NULL!	#NULL!	#NULL!	#NULL!	#NULL!	#NULL!	#NULL!	#NULL!	#NULL!	#NULL!	#NULL!	#NULL!	#NULL!	#NULL!	#NULL!	#NULL!	#NULL!	#NULL!
2	2	2	2	1	1	3	2	5	1	5	4	5	1	4	4	5	3	1	1	1	3	5	2	1	2	3	5	3	3	0	#NULL!	#NULL!	#NULL!	#NULL!	#NULL!	#NULL!	#NULL!	#NULL!	#NULL!	#NULL!	#NULL!	#NULL!	#NULL!	#NULL!	#NULL!	#NULL!	#NULL!	#NULL!	#NULL!
2	2	2	2	1	3	5	3	2	1	5	3	5	4	3	4	5	1	2	2	3	1	5	5	1	1	3	3	4	3	0	#NULL!	#NULL!	#NULL!	#NULL!	#NULL!	#NULL!	#NULL!	#NULL!	#NULL!	#NULL!	#NULL!	#NULL!	#NULL!	#NULL!	#NULL!	#NULL!	#NULL!	#NULL!	#NULL!
1	3	3	2	1	1	4	1	1	1	1	2	2	2	4	5	1	4	3	3	2	3	1	4	1	4	4	4	4	5	0	#NULL!	#NULL!	#NULL!	#NULL!	#NULL!	#NULL!	#NULL!	#NULL!	#NULL!	#NULL!	#NULL!	#NULL!	#NULL!	#NULL!	#NULL!	#NULL!	#NULL!	#NULL!	#NULL!
1	3	2	1	1	1	4	2	1	1	1	3	3	2	4	4	2	4	1	1	1	4	4	2	1	3	4	4	3	4	1	#NULL!	#NULL!	#NULL!	#NULL!	#NULL!	#NULL!	#NULL!	#NULL!	#NULL!	#NULL!	#NULL!	#NULL!	#NULL!	#NULL!	#NULL!	#NULL!	#NULL!	#NULL!	#NULL!
2	2	2	2	1	1	3	1	1	1	3	1	3	1	4	1	1	3	1	1	1	1	3	3	2	2	4	4	3	2	1	#NULL!	#NULL!	#NULL!	#NULL!	#NULL!	#NULL!	#NULL!	#NULL!	#NULL!	#NULL!	#NULL!	#NULL!	#NULL!	#NULL!	#NULL!	#NULL!	#NULL!	#NULL!	#NULL!
2	2	2	1	1	1	3	1	2	1	4	1	4	1	4	4	1	4	1	1	3	4	4	1	1	3	4	4	2	4	1	#NULL!	#NULL!	#NULL!	#NULL!	#NULL!	#NULL!	#NULL!	#NULL!	#NULL!	#NULL!	#NULL!	#NULL!	#NULL!	#NULL!	#NULL!	#NULL!	#NULL!	#NULL!	#NULL!
2	2	2	2	1	1	1	1	3	1	4	1	5	1	4	4	1	4	1	1	1	4	4	2	1	4	4	4	4	4	1	#NULL!	#NULL!	#NULL!	#NULL!	#NULL!	#NULL!	#NULL!	#NULL!	#NULL!	#NULL!	#NULL!	#NULL!	#NULL!	#NULL!	#NULL!	#NULL!	#NULL!	#NULL!	#NULL!
2	2	3	2	1	1	3	5	1	1	5	4	4	1	5	4	5	3	5	5	5	5	5	5	1	5	4	4	5	5	1	#NULL!	#NULL!	#NULL!	#NULL!	#NULL!	#NULL!	#NULL!	#NULL!	#NULL!	#NULL!	#NULL!	#NULL!	#NULL!	#NULL!	#NULL!	#NULL!	#NULL!	#NULL!	#NULL!
2	2	2	2	1	4	3	1	1	1	3	1	5	5	3	4	1	5	3	1	5	5	3	5	1	4	4	5	3	4	0	#NULL!	#NULL!	#NULL!	#NULL!	#NULL!	#NULL!	#NULL!	#NULL!	#NULL!	#NULL!	#NULL!	#NULL!	#NULL!	#NULL!	#NULL!	#NULL!	#NULL!	#NULL!	#NULL!
2	3	2	0	1	1	3	1	1	1	3	4	3	2	4	4	1	1	1	1	3	2	3	2	1	3	4	4	3	4	1	#NULL!	#NULL!	#NULL!	#NULL!	#NULL!	#NULL!	#NULL!	#NULL!	#NULL!	#NULL!	#NULL!	#NULL!	#NULL!	#NULL!	#NULL!	#NULL!	#NULL!	#NULL!	#NULL!
2	3	2	0	1	1	1	1	4	1	2	3	5	2	3	4	1	3	1	1	1	5	5	3	1	4	4	4	3	4	0	#NULL!	#NULL!	#NULL!	#NULL!	#NULL!	#NULL!	#NULL!	#NULL!	#NULL!	#NULL!	#NULL!	#NULL!	#NULL!	#NULL!	#NULL!	#NULL!	#NULL!	#NULL!	#NULL!
2	2	2	1	1	1	1	1	1	1	1	4	1	2	4	4	1	4	1	1	2	4	2	3	1	3	4	4	4	4	1	#NULL!	#NULL!	#NULL!	#NULL!	#NULL!	#NULL!	#NULL!	#NULL!	#NULL!	#NULL!	#NULL!	#NULL!	#NULL!	#NULL!	#NULL!	#NULL!	#NULL!	#NULL!	#NULL!
2	2	2	1	1	1	5	1	1	1	5	5	5	5	4	4	2	3	1	3	3	4	2	3	1	3	4	4	4	4	1	#NULL!	#NULL!	#NULL!	#NULL!	#NULL!	#NULL!	#NULL!	#NULL!	#NULL!	#NULL!	#NULL!	#NULL!	#NULL!	#NULL!	#NULL!	#NULL!	#NULL!	#NULL!	#NULL!
2	3	2	1	1	2	4	1	1	1	1	3	5	3	4	4	1	2	2	1	2	4	3	2	1	2	3	4	4	3	1	#NULL!	#NULL!	#NULL!	#NULL!	#NULL!	#NULL!	#NULL!	#NULL!	#NULL!	#NULL!	#NULL!	#NULL!	#NULL!	#NULL!	#NULL!	#NULL!	#NULL!	#NULL!	#NULL!
2	3	2	2	1	1	3	1	1	1	2	3	5	1	4	4	1	3	1	1	1	4	4	1	1	4	4	4	4	4	0	#NULL!	#NULL!	#NULL!	#NULL!	#NULL!	#NULL!	#NULL!	#NULL!	#NULL!	#NULL!	#NULL!	#NULL!	#NULL!	#NULL!	#NULL!	#NULL!	#NULL!	#NULL!	#NULL!
2	2	2	0	1	3	1	1	1	1	3	2	3	3	1	2	1	1	1	3	1	3	3	3	1	3	3	5	5	3	0	#NULL!	#NULL!	#NULL!	#NULL!	#NULL!	#NULL!	#NULL!	#NULL!	#NULL!	#NULL!	#NULL!	#NULL!	#NULL!	#NULL!	#NULL!	#NULL!	#NULL!	#NULL!	#NULL!
2	3	3	0	1	1	2	2	2	1	5	5	3	1	3	4	1	5	2	2	5	3	5	2	2	5	2	2	3	5	0	#NULL!	#NULL!	#NULL!	#NULL!	#NULL!	#NULL!	#NULL!	#NULL!	#NULL!	#NULL!	#NULL!	#NULL!	#NULL!	#NULL!	#NULL!	#NULL!	#NULL!	#NULL!	#NULL!
2	2	2	1	1	2	3	1	1	2	5	4	5	1	3	3	2	4	3	3	4	4	2	5	1	3	3	4	4	4	1	#NULL!	#NULL!	#NULL!	#NULL!	#NULL!	#NULL!	#NULL!	#NULL!	#NULL!	#NULL!	#NULL!	#NULL!	#NULL!	#NULL!	#NULL!	#NULL!	#NULL!	#NULL!	#NULL!
2	2	2	0	1	1	3	1	1	1	3	2	2	2	4	4	1	3	3	2	4	2	2	2	1	4	4	4	4	4	1	#NULL!	#NULL!	#NULL!	#NULL!	#NULL!	#NULL!	#NULL!	#NULL!	#NULL!	#NULL!	#NULL!	#NULL!	#NULL!	#NULL!	#NULL!	#NULL!	#NULL!	#NULL!	#NULL!
2	2	2	2	1	1	2	1	1	1	4	2	5	3	4	4	1	4	1	1	1	4	2	4	1	4	4	4	4	4	0	#NULL!	#NULL!	#NULL!	#NULL!	#NULL!	#NULL!	#NULL!	#NULL!	#NULL!	#NULL!	#NULL!	#NULL!	#NULL!	#NULL!	#NULL!	#NULL!	#NULL!	#NULL!	#NULL!
2	4	2	1	1	1	4	1	1	1	1	1	4	1	4	4	1	1	1	1	1	4	4	1	1	4	4	4	4	4	1	#NULL!	#NULL!	#NULL!	#NULL!	#NULL!	#NULL!	#NULL!	#NULL!	#NULL!	#NULL!	#NULL!	#NULL!	#NULL!	#NULL!	#NULL!	#NULL!	#NULL!	#NULL!	#NULL!
2	2	2	1	1	1	1	1	1	1	2	1	2	2	1	4	1	1	1	1	1	1	1	2	1	4	4	4	4	4	1	#NULL!	#NULL!	#NULL!	#NULL!	#NULL!	#NULL!	#NULL!	#NULL!	#NULL!	#NULL!	#NULL!	#NULL!	#NULL!	#NULL!	#NULL!	#NULL!	#NULL!	#NULL!	#NULL!
2	1	2	0	1	1	3	1	4	2	4	4	2	1	3	3	3	3	2	4	1	3	3	4	1	4	4	4	4	4	0	#NULL!	#NULL!	#NULL!	#NULL!	#NULL!	#NULL!	#NULL!	#NULL!	#NULL!	#NULL!	#NULL!	#NULL!	#NULL!	#NULL!	#NULL!	#NULL!	#NULL!	#NULL!	#NULL!
2	2	2	1	1	1	3	1	1	1	3	1	4	1	4	3	1	1	2	4	2	4	1	3	1	3	4	4	4	3	1	#NULL!	#NULL!	#NULL!	#NULL!	#NULL!	#NULL!	#NULL!	#NULL!	#NULL!	#NULL!	#NULL!	#NULL!	#NULL!	#NULL!	#NULL!	#NULL!	#NULL!	#NULL!	#NULL!
2	3	2	2	1	1	4	2	1	1	1	2	3	4	2	3	1	3	1	1	1	3	3	1	1	4	4	4	4	4	0	#NULL!	#NULL!	#NULL!	#NULL!	#NULL!	#NULL!	#NULL!	#NULL!	#NULL!	#NULL!	#NULL!	#NULL!	#NULL!	#NULL!	#NULL!	#NULL!	#NULL!	#NULL!	#NULL!
2	2	2	1	1	1	2	2	4	1	3	1	5	5	4	4	4	2	2	2	4	4	5	4	4	4	4	4	4	4	1	#NULL!	#NULL!	#NULL!	#NULL!	#NULL!	#NULL!	#NULL!	#NULL!	#NULL!	#NULL!	#NULL!	#NULL!	#NULL!	#NULL!	#NULL!	#NULL!	#NULL!	#NULL!	#NULL!
2	3	2	2	1	1	1	2	3	1	3	1	2	1	3	4	1	4	1	1	1	4	3	3	1	4	3	4	3	4	0	#NULL!	#NULL!	#NULL!	#NULL!	#NULL!	#NULL!	#NULL!	#NULL!	#NULL!	#NULL!	#NULL!	#NULL!	#NULL!	#NULL!	#NULL!	#NULL!	#NULL!	#NULL!	#NULL!
2	3	2	1	1	1	3	1	1	1	3	2	4	1	1	4	1	1	1	1	1	4	4	1	1	4	4	4	4	4	1	#NULL!	#NULL!	#NULL!	#NULL!	#NULL!	#NULL!	#NULL!	#NULL!	#NULL!	#NULL!	#NULL!	#NULL!	#NULL!	#NULL!	#NULL!	#NULL!	#NULL!	#NULL!	#NULL!
2	3	2	1	1	2	2	2	2	5	3	3	3	2	4	4	1	2	1	1	4	4	4	2	1	3	4	4	3	4	1	#NULL!	#NULL!	#NULL!	#NULL!	#NULL!	#NULL!	#NULL!	#NULL!	#NULL!	#NULL!	#NULL!	#NULL!	#NULL!	#NULL!	#NULL!	#NULL!	#NULL!	#NULL!	#NULL!
2	2	2	1	1	4	4	1	4	1	1	2	5	4	4	4	1	4	1	1	4	4	4	2	1	4	4	4	3	4	0	#NULL!	#NULL!	#NULL!	#NULL!	#NULL!	#NULL!	#NULL!	#NULL!	#NULL!	#NULL!	#NULL!	#NULL!	#NULL!	#NULL!	#NULL!	#NULL!	#NULL!	#NULL!	#NULL!
2	1	2	1	1	1	1	3	2	5	3	3	1	4	3	3	1	4	1	1	4	1	5	2	4	4	4	4	3	4	1	#NULL!	#NULL!	#NULL!	#NULL!	#NULL!	#NULL!	#NULL!	#NULL!	#NULL!	#NULL!	#NULL!	#NULL!	#NULL!	#NULL!	#NULL!	#NULL!	#NULL!	#NULL!	#NULL!
2	2	2	1	1	1	3	1	1	1	5	3	1	1	1	4	1	5	4	4	1	3	1	3	1	4	4	4	4	4	0	#NULL!	#NULL!	#NULL!	#NULL!	#NULL!	#NULL!	#NULL!	#NULL!	#NULL!	#NULL!	#NULL!	#NULL!	#NULL!	#NULL!	#NULL!	#NULL!	#NULL!	#NULL!	#NULL!
2	1	2	1	1	1	2	1	5	1	5	2	3	1	2	4	1	2	2	2	2	4	5	3	1	3	4	4	4	4	0	#NULL!	#NULL!	#NULL!	#NULL!	#NULL!	#NULL!	#NULL!	#NULL!	#NULL!	#NULL!	#NULL!	#NULL!	#NULL!	#NULL!	#NULL!	#NULL!	#NULL!	#NULL!	#NULL!
2	2	2	2	1	1	4	2	1	1	5	2	5	4	5	4	2	4	2	4	4	2	2	2	2	4	4	4	4	4	0	#NULL!	#NULL!	#NULL!	#NULL!	#NULL!	#NULL!	#NULL!	#NULL!	#NULL!	#NULL!	#NULL!	#NULL!	#NULL!	#NULL!	#NULL!	#NULL!	#NULL!	#NULL!	#NULL!
2	2	2	1	1	1	3	1	4	1	1	4	4	4	4	4	4	4	1	1	1	4	1	2	1	4	4	4	4	4	1	#NULL!	#NULL!	#NULL!	#NULL!	#NULL!	#NULL!	#NULL!	#NULL!	#NULL!	#NULL!	#NULL!	#NULL!	#NULL!	#NULL!	#NULL!	#NULL!	#NULL!	#NULL!	#NULL!
2	3	2	1	1	1	4	1	3	1	2	2	3	3	4	4	4	1	1	4	1	4	4	2	1	4	4	4	3	4	1	#NULL!	#NULL!	#NULL!	#NULL!	#NULL!	#NULL!	#NULL!	#NULL!	#NULL!	#NULL!	#NULL!	#NULL!	#NULL!	#NULL!	#NULL!	#NULL!	#NULL!	#NULL!	#NULL!
2	3	2	1	1	2	4	1	1	1	1	4	5	3	3	4	1	1	3	2	1	4	4	1	1	4	4	4	4	4	1	#NULL!	#NULL!	#NULL!	#NULL!	#NULL!	#NULL!	#NULL!	#NULL!	#NULL!	#NULL!	#NULL!	#NULL!	#NULL!	#NULL!	#NULL!	#NULL!	#NULL!	#NULL!	#NULL!
2	1	2	2	1	2	1	1	1	1	4	5	2	1	3	4	1	4	3	3	4	2	3	3	2	4	4	4	5	4	0	#NULL!	#NULL!	#NULL!	#NULL!	#NULL!	#NULL!	#NULL!	#NULL!	#NULL!	#NULL!	#NULL!	#NULL!	#NULL!	#NULL!	#NULL!	#NULL!	#NULL!	#NULL!	#NULL!
2	4	2	2	1	3	1	1	1	1	3	3	3	1	4	4	1	3	4	4	2	3	2	5	1	4	4	4	4	4	0	#NULL!	#NULL!	#NULL!	#NULL!	#NULL!	#NULL!	#NULL!	#NULL!	#NULL!	#NULL!	#NULL!	#NULL!	#NULL!	#NULL!	#NULL!	#NULL!	#NULL!	#NULL!	#NULL!
2	2	2	2	1	1	3	2	2	1	3	1	1	2	4	4	1	1	4	4	2	3	2	2	1	4	4	4	4	4	0	#NULL!	#NULL!	#NULL!	#NULL!	#NULL!	#NULL!	#NULL!	#NULL!	#NULL!	#NULL!	#NULL!	#NULL!	#NULL!	#NULL!	#NULL!	#NULL!	#NULL!	#NULL!	#NULL!
2	3	2	2	1	1	4	1	1	1	1	2	4	1	4	4	1	1	1	1	1	4	4	2	1	4	4	4	4	4	1	#NULL!	#NULL!	#NULL!	#NULL!	#NULL!	#NULL!	#NULL!	#NULL!	#NULL!	#NULL!	#NULL!	#NULL!	#NULL!	#NULL!	#NULL!	#NULL!	#NULL!	#NULL!	#NULL!
2	3	2	0	1	3	3	2	2	1	3	2	3	2	4	4	1	1	3	3	3	3	3	3	2	4	4	4	4	5	0	#NULL!	#NULL!	#NULL!	#NULL!	#NULL!	#NULL!	#NULL!	#NULL!	#NULL!	#NULL!	#NULL!	#NULL!	#NULL!	#NULL!	#NULL!	#NULL!	#NULL!	#NULL!	#NULL!
2	2	2	2	1	2	2	1	1	1	2	2	1	1	1	2	1	2	1	1	1	2	1	2	1	2	2	2	2	1	0	#NULL!	#NULL!	#NULL!	#NULL!	#NULL!	#NULL!	#NULL!	#NULL!	#NULL!	#NULL!	#NULL!	#NULL!	#NULL!	#NULL!	#NULL!	#NULL!	#NULL!	#NULL!	#NULL!
2	3	2	2	1	2	5	1	4	1	5	1	1	1	1	4	1	4	1	1	3	2	1	3	1	4	4	4	4	1	0	#NULL!	#NULL!	#NULL!	#NULL!	#NULL!	#NULL!	#NULL!	#NULL!	#NULL!	#NULL!	#NULL!	#NULL!	#NULL!	#NULL!	#NULL!	#NULL!	#NULL!	#NULL!	#NULL!
2	2	2	1	1	1	3	1	4	1	3	2	5	3	4	4	1	5	1	1	1	4	1	1	1	3	4	4	4	4	0	#NULL!	#NULL!	#NULL!	#NULL!	#NULL!	#NULL!	#NULL!	#NULL!	#NULL!	#NULL!	#NULL!	#NULL!	#NULL!	#NULL!	#NULL!	#NULL!	#NULL!	#NULL!	#NULL!
2	3	2	0	1	1	3	1	1	1	5	1	5	1	4	4	1	1	1	3	5	3	5	2	1	3	3	5	3	3	0	#NULL!	#NULL!	#NULL!	#NULL!	#NULL!	#NULL!	#NULL!	#NULL!	#NULL!	#NULL!	#NULL!	#NULL!	#NULL!	#NULL!	#NULL!	#NULL!	#NULL!	#NULL!	#NULL!
2	2	2	1	1	2	4	1	2	1	2	3	5	1	2	4	5	2	4	4	1	4	4	5	4	4	4	4	4	4	1	#NULL!	#NULL!	#NULL!	#NULL!	#NULL!	#NULL!	#NULL!	#NULL!	#NULL!	#NULL!	#NULL!	#NULL!	#NULL!	#NULL!	#NULL!	#NULL!	#NULL!	#NULL!	#NULL!
2	3	2	2	1	1	2	1	4	4	3	3	4	3	2	3	1	4	2	2	2	4	3	3	1	4	4	4	4	4	0	#NULL!	#NULL!	#NULL!	#NULL!	#NULL!	#NULL!	#NULL!	#NULL!	#NULL!	#NULL!	#NULL!	#NULL!	#NULL!	#NULL!	#NULL!	#NULL!	#NULL!	#NULL!	#NULL!
2	2	2	2	1	1	3	5	3	1	5	4	5	2	4	4	1	3	3	3	5	3	1	3	1	5	4	4	3	3	0	#NULL!	#NULL!	#NULL!	#NULL!	#NULL!	#NULL!	#NULL!	#NULL!	#NULL!	#NULL!	#NULL!	#NULL!	#NULL!	#NULL!	#NULL!	#NULL!	#NULL!	#NULL!	#NULL!
2	3	2	1	1	2	3	2	3	1	3	2	5	1	3	4	1	5	2	1	5	5	5	5	1	3	3	3	3	4	1	#NULL!	#NULL!	#NULL!	#NULL!	#NULL!	#NULL!	#NULL!	#NULL!	#NULL!	#NULL!	#NULL!	#NULL!	#NULL!	#NULL!	#NULL!	#NULL!	#NULL!	#NULL!	#NULL!
2	2	2	2	1	4	3	1	1	1	4	1	1	4	1	4	1	1	3	4	1	3	1	1	1	4	4	4	3	4	1	#NULL!	#NULL!	#NULL!	#NULL!	#NULL!	#NULL!	#NULL!	#NULL!	#NULL!	#NULL!	#NULL!	#NULL!	#NULL!	#NULL!	#NULL!	#NULL!	#NULL!	#NULL!	#NULL!
2	2	2	2	1	1	4	1	1	1	1	1	4	1	4	4	1	1	1	1	1	4	4	5	1	4	4	4	4	4	0	#NULL!	#NULL!	#NULL!	#NULL!	#NULL!	#NULL!	#NULL!	#NULL!	#NULL!	#NULL!	#NULL!	#NULL!	#NULL!	#NULL!	#NULL!	#NULL!	#NULL!	#NULL!	#NULL!
2	2	2	0	1	3	4	1	4	1	2	3	3	1	4	4	1	3	1	3	3	3	3	3	2	2	4	3	4	4	1	#NULL!	#NULL!	#NULL!	#NULL!	#NULL!	#NULL!	#NULL!	#NULL!	#NULL!	#NULL!	#NULL!	#NULL!	#NULL!	#NULL!	#NULL!	#NULL!	#NULL!	#NULL!	#NULL!
2	2	2	2	1	1	1	1	4	1	4	1	5	1	4	4	1	4	1	4	4	4	4	3	1	4	4	4	1	4	0	#NULL!	#NULL!	#NULL!	#NULL!	#NULL!	#NULL!	#NULL!	#NULL!	#NULL!	#NULL!	#NULL!	#NULL!	#NULL!	#NULL!	#NULL!	#NULL!	#NULL!	#NULL!	#NULL!
2	3	2	2	1	1	4	2	3	1	2	1	3	3	4	4	1	3	3	4	3	4	3	5	1	4	4	4	4	4	1	#NULL!	#NULL!	#NULL!	#NULL!	#NULL!	#NULL!	#NULL!	#NULL!	#NULL!	#NULL!	#NULL!	#NULL!	#NULL!	#NULL!	#NULL!	#NULL!	#NULL!	#NULL!	#NULL!
2	3	2	2	1	1	4	3	1	1	4	2	3	1	3	3	1	4	2	3	2	2	3	2	1	4	4	4	2	4	0	#NULL!	#NULL!	#NULL!	#NULL!	#NULL!	#NULL!	#NULL!	#NULL!	#NULL!	#NULL!	#NULL!	#NULL!	#NULL!	#NULL!	#NULL!	#NULL!	#NULL!	#NULL!	#NULL!
2	3	2	1	1	4	3	2	1	1	4	3	3	4	4	4	1	3	1	1	1	4	3	3	1	2	4	4	4	4	1	#NULL!	#NULL!	#NULL!	#NULL!	#NULL!	#NULL!	#NULL!	#NULL!	#NULL!	#NULL!	#NULL!	#NULL!	#NULL!	#NULL!	#NULL!	#NULL!	#NULL!	#NULL!	#NULL!
2	3	2	1	1	3	3	1	2	1	5	2	5	4	5	3	3	3	3	2	1	2	1	3	2	3	4	4	2	4	1	#NULL!	#NULL!	#NULL!	#NULL!	#NULL!	#NULL!	#NULL!	#NULL!	#NULL!	#NULL!	#NULL!	#NULL!	#NULL!	#NULL!	#NULL!	#NULL!	#NULL!	#NULL!	#NULL!
2	3	2	1	1	1	4	2	1	1	2	3	3	3	4	3	2	1	2	2	2	4	3	3	1	4	4	4	4	4	1	#NULL!	#NULL!	#NULL!	#NULL!	#NULL!	#NULL!	#NULL!	#NULL!	#NULL!	#NULL!	#NULL!	#NULL!	#NULL!	#NULL!	#NULL!	#NULL!	#NULL!	#NULL!	#NULL!
2	3	2	2	1	3	4	1	1	1	4	3	4	4	1	4	1	4	1	1	3	4	4	3	1	4	4	4	4	3	1	#NULL!	#NULL!	#NULL!	#NULL!	#NULL!	#NULL!	#NULL!	#NULL!	#NULL!	#NULL!	#NULL!	#NULL!	#NULL!	#NULL!	#NULL!	#NULL!	#NULL!	#NULL!	#NULL!
2	3	2	0	1	1	3	1	2	1	4	2	3	1	4	5	1	3	1	2	3	3	4	2	1	4	5	5	3	4	1	#NULL!	#NULL!	#NULL!	#NULL!	#NULL!	#NULL!	#NULL!	#NULL!	#NULL!	#NULL!	#NULL!	#NULL!	#NULL!	#NULL!	#NULL!	#NULL!	#NULL!	#NULL!	#NULL!
2	3	2	1	1	1	3	1	3	2	5	4	2	1	1	3	2	2	2	1	1	5	5	3	1	3	4	4	2	4	1	#NULL!	#NULL!	#NULL!	#NULL!	#NULL!	#NULL!	#NULL!	#NULL!	#NULL!	#NULL!	#NULL!	#NULL!	#NULL!	#NULL!	#NULL!	#NULL!	#NULL!	#NULL!	#NULL!
2	3	2	1	1	1	4	1	2	4	1	3	4	4	4	3	3	3	1	2	3	4	2	4	1	5	4	4	4	4	0	#NULL!	#NULL!	#NULL!	#NULL!	#NULL!	#NULL!	#NULL!	#NULL!	#NULL!	#NULL!	#NULL!	#NULL!	#NULL!	#NULL!	#NULL!	#NULL!	#NULL!	#NULL!	#NULL!
2	1	2	2	1	1	1	1	1	1	5	4	3	4	3	4	1	2	1	2	2	3	3	1	1	4	4	4	4	4	1	#NULL!	#NULL!	#NULL!	#NULL!	#NULL!	#NULL!	#NULL!	#NULL!	#NULL!	#NULL!	#NULL!	#NULL!	#NULL!	#NULL!	#NULL!	#NULL!	#NULL!	#NULL!	#NULL!
2	2	2	1	1	2	3	1	3	1	4	3	3	2	3	4	1	4	1	1	1	4	3	3	1	4	4	4	4	3	1	#NULL!	#NULL!	#NULL!	#NULL!	#NULL!	#NULL!	#NULL!	#NULL!	#NULL!	#NULL!	#NULL!	#NULL!	#NULL!	#NULL!	#NULL!	#NULL!	#NULL!	#NULL!	#NULL!
2	3	2	0	1	1	5	1	1	1	5	5	5	1	4	4	5	5	4	2	2	3	5	2	1	3	4	4	5	3	0	#NULL!	#NULL!	#NULL!	#NULL!	#NULL!	#NULL!	#NULL!	#NULL!	#NULL!	#NULL!	#NULL!	#NULL!	#NULL!	#NULL!	#NULL!	#NULL!	#NULL!	#NULL!	#NULL!
2	3	2	1	1	3	4	3	1	4	1	4	4	1	3	4	1	4	1	1	1	4	3	1	1	4	4	4	4	4	1	#NULL!	#NULL!	#NULL!	#NULL!	#NULL!	#NULL!	#NULL!	#NULL!	#NULL!	#NULL!	#NULL!	#NULL!	#NULL!	#NULL!	#NULL!	#NULL!	#NULL!	#NULL!	#NULL!
2	2	2	0	1	1	1	2	3	2	1	1	2	1	3	2	1	1	2	2	1	2	1	2	2	2	2	2	2	2	0	#NULL!	#NULL!	#NULL!	#NULL!	#NULL!	#NULL!	#NULL!	#NULL!	#NULL!	#NULL!	#NULL!	#NULL!	#NULL!	#NULL!	#NULL!	#NULL!	#NULL!	#NULL!	#NULL!
2	3	2	2	1	1	4	2	1	1	3	1	2	1	4	4	1	4	1	4	1	4	4	5	4	4	4	4	4	4	0	#NULL!	#NULL!	#NULL!	#NULL!	#NULL!	#NULL!	#NULL!	#NULL!	#NULL!	#NULL!	#NULL!	#NULL!	#NULL!	#NULL!	#NULL!	#NULL!	#NULL!	#NULL!	#NULL!
2	2	2	0	1	1	4	1	1	1	1	1	4	1	4	4	1	4	1	1	2	4	5	1	1	4	4	4	4	4	0	#NULL!	#NULL!	#NULL!	#NULL!	#NULL!	#NULL!	#NULL!	#NULL!	#NULL!	#NULL!	#NULL!	#NULL!	#NULL!	#NULL!	#NULL!	#NULL!	#NULL!	#NULL!	#NULL!
2	2	2	0	1	3	3	5	3	2	5	3	3	2	2	3	2	5	2	2	3	5	5	3	2	5	3	3	5	3	0	#NULL!	#NULL!	#NULL!	#NULL!	#NULL!	#NULL!	#NULL!	#NULL!	#NULL!	#NULL!	#NULL!	#NULL!	#NULL!	#NULL!	#NULL!	#NULL!	#NULL!	#NULL!	#NULL!
2	2	2	0	1	1	2	1	2	1	2	2	2	1	2	2	2	2	2	2	2	2	1	2	1	2	2	2	2	2	1	#NULL!	#NULL!	#NULL!	#NULL!	#NULL!	#NULL!	#NULL!	#NULL!	#NULL!	#NULL!	#NULL!	#NULL!	#NULL!	#NULL!	#NULL!	#NULL!	#NULL!	#NULL!	#NULL!
2	1	2	1	1	1	1	1	1	1	1	2	4	1	4	4	1	4	3	3	4	1	1	3	1	4	4	4	4	4	1	#NULL!	#NULL!	#NULL!	#NULL!	#NULL!	#NULL!	#NULL!	#NULL!	#NULL!	#NULL!	#NULL!	#NULL!	#NULL!	#NULL!	#NULL!	#NULL!	#NULL!	#NULL!	#NULL!
2	2	2	1	1	4	4	3	1	1	4	1	4	4	4	4	1	4	4	4	1	1	4	3	1	4	4	4	4	4	0	#NULL!	#NULL!	#NULL!	#NULL!	#NULL!	#NULL!	#NULL!	#NULL!	#NULL!	#NULL!	#NULL!	#NULL!	#NULL!	#NULL!	#NULL!	#NULL!	#NULL!	#NULL!	#NULL!
2	3	2	1	1	1	3	1	1	1	1	1	3	3	4	4	1	4	1	1	1	3	1	4	1	4	4	4	4	4	1	#NULL!	#NULL!	#NULL!	#NULL!	#NULL!	#NULL!	#NULL!	#NULL!	#NULL!	#NULL!	#NULL!	#NULL!	#NULL!	#NULL!	#NULL!	#NULL!	#NULL!	#NULL!	#NULL!
2	3	2	1	1	1	4	1	1	1	1	3	2	4	3	4	1	2	2	4	3	1	4	4	1	4	4	4	4	4	1	#NULL!	#NULL!	#NULL!	#NULL!	#NULL!	#NULL!	#NULL!	#NULL!	#NULL!	#NULL!	#NULL!	#NULL!	#NULL!	#NULL!	#NULL!	#NULL!	#NULL!	#NULL!	#NULL!
2	3	3	2	1	2	2	2	2	1	3	1	5	1	3	5	1	3	2	2	1	2	2	3	1	4	4	4	4	4	0	#NULL!	#NULL!	#NULL!	#NULL!	#NULL!	#NULL!	#NULL!	#NULL!	#NULL!	#NULL!	#NULL!	#NULL!	#NULL!	#NULL!	#NULL!	#NULL!	#NULL!	#NULL!	#NULL!
2	4	2	1	1	1	4	1	1	1	2	1	3	4	4	4	1	2	2	2	2	3	2	3	1	4	4	4	3	4	1	#NULL!	#NULL!	#NULL!	#NULL!	#NULL!	#NULL!	#NULL!	#NULL!	#NULL!	#NULL!	#NULL!	#NULL!	#NULL!	#NULL!	#NULL!	#NULL!	#NULL!	#NULL!	#NULL!
2	1	2	2	1	1	1	1	1	1	2	1	2	1	2	2	1	2	2	2	1	1	1	2	1	2	2	2	2	2	1	#NULL!	#NULL!	#NULL!	#NULL!	#NULL!	#NULL!	#NULL!	#NULL!	#NULL!	#NULL!	#NULL!	#NULL!	#NULL!	#NULL!	#NULL!	#NULL!	#NULL!	#NULL!	#NULL!
2	2	2	0	1	1	4	1	1	1	1	1	1	1	4	4	1	1	4	4	2	1	2	3	1	4	4	4	3	4	0	#NULL!	#NULL!	#NULL!	#NULL!	#NULL!	#NULL!	#NULL!	#NULL!	#NULL!	#NULL!	#NULL!	#NULL!	#NULL!	#NULL!	#NULL!	#NULL!	#NULL!	#NULL!	#NULL!
2	3	2	2	1	1	1	1	1	1	4	1	1	1	4	4	1	1	1	4	1	1	1	1	1	4	4	4	4	4	0	#NULL!	#NULL!	#NULL!	#NULL!	#NULL!	#NULL!	#NULL!	#NULL!	#NULL!	#NULL!	#NULL!	#NULL!	#NULL!	#NULL!	#NULL!	#NULL!	#NULL!	#NULL!	#NULL!
2	3	2	2	1	2	2	2	1	1	4	2	4	2	3	4	1	4	2	1	1	4	3	4	1	4	4	4	4	4	0	#NULL!	#NULL!	#NULL!	#NULL!	#NULL!	#NULL!	#NULL!	#NULL!	#NULL!	#NULL!	#NULL!	#NULL!	#NULL!	#NULL!	#NULL!	#NULL!	#NULL!	#NULL!	#NULL!
2	1	2	0	1	1	3	1	1	1	3	2	4	2	3	4	1	3	1	3	5	5	5	3	1	3	3	3	3	3	0	#NULL!	#NULL!	#NULL!	#NULL!	#NULL!	#NULL!	#NULL!	#NULL!	#NULL!	#NULL!	#NULL!	#NULL!	#NULL!	#NULL!	#NULL!	#NULL!	#NULL!	#NULL!	#NULL!
2	3	2	0	1	1	4	2	2	1	1	1	4	1	4	4	1	4	1	2	2	2	5	3	3	3	4	4	4	4	0	#NULL!	#NULL!	#NULL!	#NULL!	#NULL!	#NULL!	#NULL!	#NULL!	#NULL!	#NULL!	#NULL!	#NULL!	#NULL!	#NULL!	#NULL!	#NULL!	#NULL!	#NULL!	#NULL!
2	3	2	1	1	1	4	1	3	1	1	3	5	1	4	4	1	1	1	1	3	4	3	1	1	4	4	4	4	4	1	#NULL!	#NULL!	#NULL!	#NULL!	#NULL!	#NULL!	#NULL!	#NULL!	#NULL!	#NULL!	#NULL!	#NULL!	#NULL!	#NULL!	#NULL!	#NULL!	#NULL!	#NULL!	#NULL!
2	3	2	1	1	1	1	1	1	2	5	2	3	4	4	4	4	2	1	1	1	2	4	1	2	4	4	4	2	2	1	#NULL!	#NULL!	#NULL!	#NULL!	#NULL!	#NULL!	#NULL!	#NULL!	#NULL!	#NULL!	#NULL!	#NULL!	#NULL!	#NULL!	#NULL!	#NULL!	#NULL!	#NULL!	#NULL!
2	3	2	1	1	1	2	2	1	1	4	4	1	3	3	4	1	2	1	3	2	1	3	1	2	4	4	3	3	4	1	#NULL!	#NULL!	#NULL!	#NULL!	#NULL!	#NULL!	#NULL!	#NULL!	#NULL!	#NULL!	#NULL!	#NULL!	#NULL!	#NULL!	#NULL!	#NULL!	#NULL!	#NULL!	#NULL!
2	3	2	2	1	1	4	1	1	1	1	4	5	3	4	4	1	1	1	1	1	4	4	1	1	4	4	4	4	4	0	#NULL!	#NULL!	#NULL!	#NULL!	#NULL!	#NULL!	#NULL!	#NULL!	#NULL!	#NULL!	#NULL!	#NULL!	#NULL!	#NULL!	#NULL!	#NULL!	#NULL!	#NULL!	#NULL!
2	4	2	1	1	1	4	1	2	1	4	4	3	2	4	3	2	3	2	3	2	2	5	5	1	3	3	3	3	3	1	#NULL!	#NULL!	#NULL!	#NULL!	#NULL!	#NULL!	#NULL!	#NULL!	#NULL!	#NULL!	#NULL!	#NULL!	#NULL!	#NULL!	#NULL!	#NULL!	#NULL!	#NULL!	#NULL!
2	2	2	0	1	1	3	2	2	2	3	2	2	2	4	4	1	3	2	3	3	3	2	3	2	4	4	4	3	4	0	#NULL!	#NULL!	#NULL!	#NULL!	#NULL!	#NULL!	#NULL!	#NULL!	#NULL!	#NULL!	#NULL!	#NULL!	#NULL!	#NULL!	#NULL!	#NULL!	#NULL!	#NULL!	#NULL!
2	2	2	2	1	1	3	2	1	1	3	1	5	1	4	4	4	3	2	2	3	3	3	3	4	4	5	5	5	4	0	#NULL!	#NULL!	#NULL!	#NULL!	#NULL!	#NULL!	#NULL!	#NULL!	#NULL!	#NULL!	#NULL!	#NULL!	#NULL!	#NULL!	#NULL!	#NULL!	#NULL!	#NULL!	#NULL!
2	2	2	0	1	4	2	1	1	1	3	1	2	2	4	4	2	2	1	1	4	4	2	2	2	4	2	2	4	4	0	#NULL!	#NULL!	#NULL!	#NULL!	#NULL!	#NULL!	#NULL!	#NULL!	#NULL!	#NULL!	#NULL!	#NULL!	#NULL!	#NULL!	#NULL!	#NULL!	#NULL!	#NULL!	#NULL!
2	4	2	0	1	1	3	1	1	1	3	1	3	4	4	4	1	1	1	1	1	3	5	2	1	4	4	4	1	4	0	#NULL!	#NULL!	#NULL!	#NULL!	#NULL!	#NULL!	#NULL!	#NULL!	#NULL!	#NULL!	#NULL!	#NULL!	#NULL!	#NULL!	#NULL!	#NULL!	#NULL!	#NULL!	#NULL!
2	2	2	0	1	1	4	1	1	1	1	1	1	1	4	4	1	4	4	3	3	4	3	4	1	4	4	4	4	4	0	#NULL!	#NULL!	#NULL!	#NULL!	#NULL!	#NULL!	#NULL!	#NULL!	#NULL!	#NULL!	#NULL!	#NULL!	#NULL!	#NULL!	#NULL!	#NULL!	#NULL!	#NULL!	#NULL!
2	2	2	0	1	3	2	1	1	1	5	3	5	2	3	3	1	3	1	1	4	3	3	3	1	3	3	3	4	4	1	#NULL!	#NULL!	#NULL!	#NULL!	#NULL!	#NULL!	#NULL!	#NULL!	#NULL!	#NULL!	#NULL!	#NULL!	#NULL!	#NULL!	#NULL!	#NULL!	#NULL!	#NULL!	#NULL!
2	2	2	1	1	3	2	2	3	2	3	2	2	3	2	3	1	2	4	3	2	2	2	2	1	4	3	4	2	2	0	#NULL!	#NULL!	#NULL!	#NULL!	#NULL!	#NULL!	#NULL!	#NULL!	#NULL!	#NULL!	#NULL!	#NULL!	#NULL!	#NULL!	#NULL!	#NULL!	#NULL!	#NULL!	#NULL!
2	2	2	1	1	1	1	1	1	1	4	4	4	1	1	4	1	4	4	4	1	4	4	1	4	4	4	4	4	4	0	#NULL!	#NULL!	#NULL!	#NULL!	#NULL!	#NULL!	#NULL!	#NULL!	#NULL!	#NULL!	#NULL!	#NULL!	#NULL!	#NULL!	#NULL!	#NULL!	#NULL!	#NULL!	#NULL!
2	2	2	2	1	1	1	1	2	1	5	1	5	1	4	4	1	3	2	2	2	3	3	2	1	4	4	4	3	4	1	#NULL!	#NULL!	#NULL!	#NULL!	#NULL!	#NULL!	#NULL!	#NULL!	#NULL!	#NULL!	#NULL!	#NULL!	#NULL!	#NULL!	#NULL!	#NULL!	#NULL!	#NULL!	#NULL!
2	2	2	1	1	1	4	1	4	1	1	1	4	4	4	3	4	1	3	1	1	4	3	1	1	1	4	4	4	4	1	#NULL!	#NULL!	#NULL!	#NULL!	#NULL!	#NULL!	#NULL!	#NULL!	#NULL!	#NULL!	#NULL!	#NULL!	#NULL!	#NULL!	#NULL!	#NULL!	#NULL!	#NULL!	#NULL!
2	1	2	2	1	3	3	2	2	2	2	2	3	2	2	3	3	3	3	3	3	3	3	2	4	4	4	4	3	4	1	#NULL!	#NULL!	#NULL!	#NULL!	#NULL!	#NULL!	#NULL!	#NULL!	#NULL!	#NULL!	#NULL!	#NULL!	#NULL!	#NULL!	#NULL!	#NULL!	#NULL!	#NULL!	#NULL!
2	3	2	0	1	2	2	1	1	1	3	1	4	2	4	4	1	1	1	1	1	4	3	2	1	4	4	4	4	4	0	#NULL!	#NULL!	#NULL!	#NULL!	#NULL!	#NULL!	#NULL!	#NULL!	#NULL!	#NULL!	#NULL!	#NULL!	#NULL!	#NULL!	#NULL!	#NULL!	#NULL!	#NULL!	#NULL!
2	2	2	1	1	1	1	1	1	1	2	1	4	1	4	4	1	4	1	1	1	4	4	3	1	4	4	4	4	4	1	#NULL!	#NULL!	#NULL!	#NULL!	#NULL!	#NULL!	#NULL!	#NULL!	#NULL!	#NULL!	#NULL!	#NULL!	#NULL!	#NULL!	#NULL!	#NULL!	#NULL!	#NULL!	#NULL!
2	3	2	0	1	4	4	1	1	4	1	1	2	1	4	4	1	4	1	1	2	4	5	4	1	1	4	4	4	4	0	#NULL!	#NULL!	#NULL!	#NULL!	#NULL!	#NULL!	#NULL!	#NULL!	#NULL!	#NULL!	#NULL!	#NULL!	#NULL!	#NULL!	#NULL!	#NULL!	#NULL!	#NULL!	#NULL!
2	1	2	1	1	3	3	3	1	1	2	3	3	4	3	4	1	3	4	2	2	4	5	5	1	4	4	4	4	4	0	#NULL!	#NULL!	#NULL!	#NULL!	#NULL!	#NULL!	#NULL!	#NULL!	#NULL!	#NULL!	#NULL!	#NULL!	#NULL!	#NULL!	#NULL!	#NULL!	#NULL!	#NULL!	#NULL!
2	3	2	2	1	3	5	1	5	1	5	3	1	3	4	4	2	3	3	2	5	5	2	3	2	3	4	3	5	3	0	#NULL!	#NULL!	#NULL!	#NULL!	#NULL!	#NULL!	#NULL!	#NULL!	#NULL!	#NULL!	#NULL!	#NULL!	#NULL!	#NULL!	#NULL!	#NULL!	#NULL!	#NULL!	#NULL!
2	2	2	1	1	1	2	1	1	1	4	2	1	1	4	4	1	2	1	1	4	3	4	1	2	4	4	4	4	4	1	#NULL!	#NULL!	#NULL!	#NULL!	#NULL!	#NULL!	#NULL!	#NULL!	#NULL!	#NULL!	#NULL!	#NULL!	#NULL!	#NULL!	#NULL!	#NULL!	#NULL!	#NULL!	#NULL!
2	2	2	1	1	2	4	1	4	1	1	1	3	4	4	4	1	4	1	1	3	3	2	3	1	1	4	4	4	4	1	#NULL!	#NULL!	#NULL!	#NULL!	#NULL!	#NULL!	#NULL!	#NULL!	#NULL!	#NULL!	#NULL!	#NULL!	#NULL!	#NULL!	#NULL!	#NULL!	#NULL!	#NULL!	#NULL!
2	2	2	0	1	3	2	2	2	1	2	2	5	2	3	4	1	2	1	1	1	4	4	2	1	3	4	4	4	4	0	#NULL!	#NULL!	#NULL!	#NULL!	#NULL!	#NULL!	#NULL!	#NULL!	#NULL!	#NULL!	#NULL!	#NULL!	#NULL!	#NULL!	#NULL!	#NULL!	#NULL!	#NULL!	#NULL!
2	3	2	0	1	1	4	1	1	1	1	3	3	2	4	4	1	1	1	1	1	1	1	1	1	4	4	1	4	4	1	#NULL!	#NULL!	#NULL!	#NULL!	#NULL!	#NULL!	#NULL!	#NULL!	#NULL!	#NULL!	#NULL!	#NULL!	#NULL!	#NULL!	#NULL!	#NULL!	#NULL!	#NULL!	#NULL!
2	2	2	2	1	1	3	1	1	1	1	1	2	3	4	3	1	1	1	3	3	3	2	1	1	3	4	3	2	2	0	#NULL!	#NULL!	#NULL!	#NULL!	#NULL!	#NULL!	#NULL!	#NULL!	#NULL!	#NULL!	#NULL!	#NULL!	#NULL!	#NULL!	#NULL!	#NULL!	#NULL!	#NULL!	#NULL!
2	2	2	1	1	1	4	1	1	1	2	1	5	2	3	4	2	2	2	2	1	4	2	1	1	4	4	4	4	4	0	#NULL!	#NULL!	#NULL!	#NULL!	#NULL!	#NULL!	#NULL!	#NULL!	#NULL!	#NULL!	#NULL!	#NULL!	#NULL!	#NULL!	#NULL!	#NULL!	#NULL!	#NULL!	#NULL!
2	2	2	0	1	1	2	1	1	1	4	1	5	1	1	1	1	1	1	4	1	4	1	1	1	4	4	4	4	4	0	#NULL!	#NULL!	#NULL!	#NULL!	#NULL!	#NULL!	#NULL!	#NULL!	#NULL!	#NULL!	#NULL!	#NULL!	#NULL!	#NULL!	#NULL!	#NULL!	#NULL!	#NULL!	#NULL!
2	1	2	2	1	1	3	1	3	1	2	2	2	2	5	3	2	3	2	3	2	3	2	3	1	4	4	4	4	4	0	#NULL!	#NULL!	#NULL!	#NULL!	#NULL!	#NULL!	#NULL!	#NULL!	#NULL!	#NULL!	#NULL!	#NULL!	#NULL!	#NULL!	#NULL!	#NULL!	#NULL!	#NULL!	#NULL!
2	2	2	1	1	1	3	1	1	1	3	3	1	4	3	4	1	3	1	1	3	2	1	3	1	4	4	4	4	4	1	#NULL!	#NULL!	#NULL!	#NULL!	#NULL!	#NULL!	#NULL!	#NULL!	#NULL!	#NULL!	#NULL!	#NULL!	#NULL!	#NULL!	#NULL!	#NULL!	#NULL!	#NULL!	#NULL!
2	2	2	0	1	1	3	1	2	3	2	2	5	3	2	4	4	4	1	1	3	3	2	2	3	3	4	3	4	4	1	#NULL!	#NULL!	#NULL!	#NULL!	#NULL!	#NULL!	#NULL!	#NULL!	#NULL!	#NULL!	#NULL!	#NULL!	#NULL!	#NULL!	#NULL!	#NULL!	#NULL!	#NULL!	#NULL!
2	2	2	0	1	3	1	1	1	1	3	2	3	2	3	4	2	3	1	2	3	2	3	3	2	3	3	3	3	2	1	#NULL!	#NULL!	#NULL!	#NULL!	#NULL!	#NULL!	#NULL!	#NULL!	#NULL!	#NULL!	#NULL!	#NULL!	#NULL!	#NULL!	#NULL!	#NULL!	#NULL!	#NULL!	#NULL!
2	2	2	1	1	2	3	2	2	2	2	3	3	2	4	3	2	3	1	1	2	3	2	3	3	2	4	4	3	5	1	#NULL!	#NULL!	#NULL!	#NULL!	#NULL!	#NULL!	#NULL!	#NULL!	#NULL!	#NULL!	#NULL!	#NULL!	#NULL!	#NULL!	#NULL!	#NULL!	#NULL!	#NULL!	#NULL!
2	2	2	1	1	1	1	2	1	2	2	2	1	2	1	1	2	2	1	1	1	1	1	1	2	1	1	1	1	1	1	#NULL!	#NULL!	#NULL!	#NULL!	#NULL!	#NULL!	#NULL!	#NULL!	#NULL!	#NULL!	#NULL!	#NULL!	#NULL!	#NULL!	#NULL!	#NULL!	#NULL!	#NULL!	#NULL!
2	1	2	1	1	1	1	1	1	1	5	1	5	1	5	1	1	1	1	1	1	1	1	5	1	4	4	4	1	4	1	#NULL!	#NULL!	#NULL!	#NULL!	#NULL!	#NULL!	#NULL!	#NULL!	#NULL!	#NULL!	#NULL!	#NULL!	#NULL!	#NULL!	#NULL!	#NULL!	#NULL!	#NULL!	#NULL!
2	1	2	0	1	1	5	1	1	1	5	1	5	5	4	1	1	1	1	1	1	4	4	4	4	4	4	4	4	4	0	#NULL!	#NULL!	#NULL!	#NULL!	#NULL!	#NULL!	#NULL!	#NULL!	#NULL!	#NULL!	#NULL!	#NULL!	#NULL!	#NULL!	#NULL!	#NULL!	#NULL!	#NULL!	#NULL!
2	1	2	1	1	4	3	1	1	1	5	4	5	4	1	3	1	3	2	3	4	4	4	4	1	4	4	4	4	5	1	#NULL!	#NULL!	#NULL!	#NULL!	#NULL!	#NULL!	#NULL!	#NULL!	#NULL!	#NULL!	#NULL!	#NULL!	#NULL!	#NULL!	#NULL!	#NULL!	#NULL!	#NULL!	#NULL!
2	2	2	1	1	1	2	1	1	1	3	1	2	4	4	4	1	4	1	1	3	4	3	1	1	4	4	3	2	4	1	#NULL!	#NULL!	#NULL!	#NULL!	#NULL!	#NULL!	#NULL!	#NULL!	#NULL!	#NULL!	#NULL!	#NULL!	#NULL!	#NULL!	#NULL!	#NULL!	#NULL!	#NULL!	#NULL!
2	2	2	2	1	1	4	1	2	1	1	2	1	1	3	3	2	2	1	1	1	4	4	3	1	4	3	4	4	4	0	#NULL!	#NULL!	#NULL!	#NULL!	#NULL!	#NULL!	#NULL!	#NULL!	#NULL!	#NULL!	#NULL!	#NULL!	#NULL!	#NULL!	#NULL!	#NULL!	#NULL!	#NULL!	#NULL!
2	1	2	2	1	4	4	2	1	1	2	1	1	1	3	4	1	4	3	4	3	4	3	3	1	1	4	4	3	4	1	#NULL!	#NULL!	#NULL!	#NULL!	#NULL!	#NULL!	#NULL!	#NULL!	#NULL!	#NULL!	#NULL!	#NULL!	#NULL!	#NULL!	#NULL!	#NULL!	#NULL!	#NULL!	#NULL!
2	3	2	1	1	1	4	1	1	1	3	1	3	1	4	4	1	1	1	1	1	3	2	3	1	4	4	4	3	4	1	#NULL!	#NULL!	#NULL!	#NULL!	#NULL!	#NULL!	#NULL!	#NULL!	#NULL!	#NULL!	#NULL!	#NULL!	#NULL!	#NULL!	#NULL!	#NULL!	#NULL!	#NULL!	#NULL!
2	1	2	2	1	4	4	1	1	1	5	1	4	1	4	3	3	4	2	4	4	5	3	4	1	3	4	4	4	4	0	#NULL!	#NULL!	#NULL!	#NULL!	#NULL!	#NULL!	#NULL!	#NULL!	#NULL!	#NULL!	#NULL!	#NULL!	#NULL!	#NULL!	#NULL!	#NULL!	#NULL!	#NULL!	#NULL!
2	1	2	0	1	1	5	1	1	1	5	1	5	1	5	5	1	4	4	1	4	1	4	5	1	4	4	4	4	4	1	#NULL!	#NULL!	#NULL!	#NULL!	#NULL!	#NULL!	#NULL!	#NULL!	#NULL!	#NULL!	#NULL!	#NULL!	#NULL!	#NULL!	#NULL!	#NULL!	#NULL!	#NULL!	#NULL!
2	1	2	2	1	3	3	2	2	2	3	4	2	3	4	4	2	2	2	4	2	4	3	2	2	4	4	4	4	4	0	#NULL!	#NULL!	#NULL!	#NULL!	#NULL!	#NULL!	#NULL!	#NULL!	#NULL!	#NULL!	#NULL!	#NULL!	#NULL!	#NULL!	#NULL!	#NULL!	#NULL!	#NULL!	#NULL!
2	1	2	1	1	3	3	1	2	1	5	3	5	5	3	3	2	5	3	3	1	1	1	5	1	5	3	4	5	4	1	#NULL!	#NULL!	#NULL!	#NULL!	#NULL!	#NULL!	#NULL!	#NULL!	#NULL!	#NULL!	#NULL!	#NULL!	#NULL!	#NULL!	#NULL!	#NULL!	#NULL!	#NULL!	#NULL!
2	2	2	0	1	2	1	1	1	1	4	1	3	4	4	3	1	3	2	4	2	3	1	2	1	4	3	4	4	3	0	#NULL!	#NULL!	#NULL!	#NULL!	#NULL!	#NULL!	#NULL!	#NULL!	#NULL!	#NULL!	#NULL!	#NULL!	#NULL!	#NULL!	#NULL!	#NULL!	#NULL!	#NULL!	#NULL!
2	2	2	0	1	1	3	2	2	2	3	4	2	3	2	4	1	1	4	2	3	2	1	2	1	3	4	2	3	3	0	#NULL!	#NULL!	#NULL!	#NULL!	#NULL!	#NULL!	#NULL!	#NULL!	#NULL!	#NULL!	#NULL!	#NULL!	#NULL!	#NULL!	#NULL!	#NULL!	#NULL!	#NULL!	#NULL!
2	2	2	2	1	1	2	2	1	1	4	1	4	1	3	4	1	3	3	1	3	4	4	2	1	4	4	4	4	3	1	#NULL!	#NULL!	#NULL!	#NULL!	#NULL!	#NULL!	#NULL!	#NULL!	#NULL!	#NULL!	#NULL!	#NULL!	#NULL!	#NULL!	#NULL!	#NULL!	#NULL!	#NULL!	#NULL!
2	2	2	2	1	3	1	1	1	1	1	1	4	1	4	4	1	1	1	1	1	2	1	1	1	4	4	4	3	3	1	#NULL!	#NULL!	#NULL!	#NULL!	#NULL!	#NULL!	#NULL!	#NULL!	#NULL!	#NULL!	#NULL!	#NULL!	#NULL!	#NULL!	#NULL!	#NULL!	#NULL!	#NULL!	#NULL!
2	2	2	0	1	1	1	1	1	1	2	1	5	1	4	4	1	1	2	3	1	5	5	3	1	4	4	4	3	3	0	#NULL!	#NULL!	#NULL!	#NULL!	#NULL!	#NULL!	#NULL!	#NULL!	#NULL!	#NULL!	#NULL!	#NULL!	#NULL!	#NULL!	#NULL!	#NULL!	#NULL!	#NULL!	#NULL!
2	2	2	1	1	3	5	2	1	1	1	1	5	5	3	4	1	1	1	1	1	2	4	1	1	1	4	4	3	4	1	#NULL!	#NULL!	#NULL!	#NULL!	#NULL!	#NULL!	#NULL!	#NULL!	#NULL!	#NULL!	#NULL!	#NULL!	#NULL!	#NULL!	#NULL!	#NULL!	#NULL!	#NULL!	#NULL!
2	3	3	0	1	2	4	1	1	1	1	2	5	2	3	4	4	4	3	4	3	3	5	3	5	3	3	4	4	4	0	#NULL!	#NULL!	#NULL!	#NULL!	#NULL!	#NULL!	#NULL!	#NULL!	#NULL!	#NULL!	#NULL!	#NULL!	#NULL!	#NULL!	#NULL!	#NULL!	#NULL!	#NULL!	#NULL!
2	3	2	2	1	1	1	5	5	1	3	3	3	2	1	4	2	3	1	1	1	4	4	5	1	3	4	4	4	4	0	#NULL!	#NULL!	#NULL!	#NULL!	#NULL!	#NULL!	#NULL!	#NULL!	#NULL!	#NULL!	#NULL!	#NULL!	#NULL!	#NULL!	#NULL!	#NULL!	#NULL!	#NULL!	#NULL!
2	3	2	1	1	3	3	2	1	1	3	1	4	4	4	4	1	2	1	1	3	3	2	3	1	4	4	4	4	4	0	#NULL!	#NULL!	#NULL!	#NULL!	#NULL!	#NULL!	#NULL!	#NULL!	#NULL!	#NULL!	#NULL!	#NULL!	#NULL!	#NULL!	#NULL!	#NULL!	#NULL!	#NULL!	#NULL!
2	3	2	0	1	2	2	2	2	3	3	2	2	2	4	3	2	2	2	1	2	3	3	2	2	3	3	3	4	4	0	#NULL!	#NULL!	#NULL!	#NULL!	#NULL!	#NULL!	#NULL!	#NULL!	#NULL!	#NULL!	#NULL!	#NULL!	#NULL!	#NULL!	#NULL!	#NULL!	#NULL!	#NULL!	#NULL!
2	1	2	1	1	1	3	1	4	1	5	1	1	1	4	4	1	3	4	4	1	1	1	1	1	1	4	4	4	4	1	#NULL!	#NULL!	#NULL!	#NULL!	#NULL!	#NULL!	#NULL!	#NULL!	#NULL!	#NULL!	#NULL!	#NULL!	#NULL!	#NULL!	#NULL!	#NULL!	#NULL!	#NULL!	#NULL!
2	4	2	2	1	5	1	1	1	1	4	1	4	1	4	4	1	1	1	1	1	2	2	2	1	3	4	4	4	4	0	#NULL!	#NULL!	#NULL!	#NULL!	#NULL!	#NULL!	#NULL!	#NULL!	#NULL!	#NULL!	#NULL!	#NULL!	#NULL!	#NULL!	#NULL!	#NULL!	#NULL!	#NULL!	#NULL!
2	3	2	2	1	1	2	1	1	1	3	3	4	1	4	4	1	2	1	1	1	4	1	2	1	4	4	4	4	4	0	#NULL!	#NULL!	#NULL!	#NULL!	#NULL!	#NULL!	#NULL!	#NULL!	#NULL!	#NULL!	#NULL!	#NULL!	#NULL!	#NULL!	#NULL!	#NULL!	#NULL!	#NULL!	#NULL!
2	1	2	0	1	2	2	1	1	1	5	3	5	4	3	4	4	3	4	3	1	3	1	2	1	2	4	4	2	4	0	#NULL!	#NULL!	#NULL!	#NULL!	#NULL!	#NULL!	#NULL!	#NULL!	#NULL!	#NULL!	#NULL!	#NULL!	#NULL!	#NULL!	#NULL!	#NULL!	#NULL!	#NULL!	#NULL!
2	3	2	0	1	1	2	1	1	1	3	3	3	2	2	3	2	2	3	4	1	4	2	3	1	4	4	4	4	4	0	#NULL!	#NULL!	#NULL!	#NULL!	#NULL!	#NULL!	#NULL!	#NULL!	#NULL!	#NULL!	#NULL!	#NULL!	#NULL!	#NULL!	#NULL!	#NULL!	#NULL!	#NULL!	#NULL!
2	2	2	0	1	1	3	1	1	1	4	1	3	1	3	4	1	5	2	4	2	3	1	4	1	4	4	3	5	3	0	#NULL!	#NULL!	#NULL!	#NULL!	#NULL!	#NULL!	#NULL!	#NULL!	#NULL!	#NULL!	#NULL!	#NULL!	#NULL!	#NULL!	#NULL!	#NULL!	#NULL!	#NULL!	#NULL!
2	3	2	2	1	1	1	1	1	1	1	1	4	1	4	1	1	4	1	1	1	4	1	5	1	4	4	4	1	1	1	#NULL!	#NULL!	#NULL!	#NULL!	#NULL!	#NULL!	#NULL!	#NULL!	#NULL!	#NULL!	#NULL!	#NULL!	#NULL!	#NULL!	#NULL!	#NULL!	#NULL!	#NULL!	#NULL!
2	3	2	2	1	1	4	1	1	1	1	1	4	1	4	4	1	1	1	1	1	3	1	1	1	4	4	4	4	2	1	#NULL!	#NULL!	#NULL!	#NULL!	#NULL!	#NULL!	#NULL!	#NULL!	#NULL!	#NULL!	#NULL!	#NULL!	#NULL!	#NULL!	#NULL!	#NULL!	#NULL!	#NULL!	#NULL!
2	3	2	0	1	3	4	1	5	1	3	1	3	1	2	4	4	2	1	2	5	3	5	4	1	4	4	4	4	3	0	#NULL!	#NULL!	#NULL!	#NULL!	#NULL!	#NULL!	#NULL!	#NULL!	#NULL!	#NULL!	#NULL!	#NULL!	#NULL!	#NULL!	#NULL!	#NULL!	#NULL!	#NULL!	#NULL!
2	3	2	2	1	3	3	2	1	1	2	4	4	1	4	3	3	2	1	3	2	3	3	4	1	4	4	4	3	4	0	#NULL!	#NULL!	#NULL!	#NULL!	#NULL!	#NULL!	#NULL!	#NULL!	#NULL!	#NULL!	#NULL!	#NULL!	#NULL!	#NULL!	#NULL!	#NULL!	#NULL!	#NULL!	#NULL!
2	3	2	1	1	1	2	1	1	1	2	1	2	1	4	5	4	2	2	1	1	2	4	1	1	4	4	4	4	4	0	#NULL!	#NULL!	#NULL!	#NULL!	#NULL!	#NULL!	#NULL!	#NULL!	#NULL!	#NULL!	#NULL!	#NULL!	#NULL!	#NULL!	#NULL!	#NULL!	#NULL!	#NULL!	#NULL!
2	1	2	0	1	1	3	1	1	1	4	2	2	1	1	2	4	4	3	3	1	2	2	4	1	3	3	3	4	4	0	#NULL!	#NULL!	#NULL!	#NULL!	#NULL!	#NULL!	#NULL!	#NULL!	#NULL!	#NULL!	#NULL!	#NULL!	#NULL!	#NULL!	#NULL!	#NULL!	#NULL!	#NULL!	#NULL!
2	3	2	0	1	1	2	1	2	1	5	2	2	2	3	3	2	3	1	2	2	5	5	2	2	2	3	2	2	3	0	#NULL!	#NULL!	#NULL!	#NULL!	#NULL!	#NULL!	#NULL!	#NULL!	#NULL!	#NULL!	#NULL!	#NULL!	#NULL!	#NULL!	#NULL!	#NULL!	#NULL!	#NULL!	#NULL!
2	2	2	1	1	1	4	2	1	4	3	2	1	1	1	4	1	1	1	1	1	4	4	1	1	4	4	4	4	4	1	#NULL!	#NULL!	#NULL!	#NULL!	#NULL!	#NULL!	#NULL!	#NULL!	#NULL!	#NULL!	#NULL!	#NULL!	#NULL!	#NULL!	#NULL!	#NULL!	#NULL!	#NULL!	#NULL!
2	2	2	2	1	1	1	1	4	1	5	1	5	1	3	4	1	3	1	1	1	3	1	2	1	4	4	4	4	4	0	#NULL!	#NULL!	#NULL!	#NULL!	#NULL!	#NULL!	#NULL!	#NULL!	#NULL!	#NULL!	#NULL!	#NULL!	#NULL!	#NULL!	#NULL!	#NULL!	#NULL!	#NULL!	#NULL!
2	2	2	1	1	1	4	1	1	1	1	2	3	1	4	4	1	2	1	4	1	2	3	4	2	3	4	4	4	4	1	#NULL!	#NULL!	#NULL!	#NULL!	#NULL!	#NULL!	#NULL!	#NULL!	#NULL!	#NULL!	#NULL!	#NULL!	#NULL!	#NULL!	#NULL!	#NULL!	#NULL!	#NULL!	#NULL!
2	2	2	0	1	1	2	1	2	1	2	3	2	2	3	3	2	3	2	3	2	3	3	2	1	2	3	3	2	3	1	#NULL!	#NULL!	#NULL!	#NULL!	#NULL!	#NULL!	#NULL!	#NULL!	#NULL!	#NULL!	#NULL!	#NULL!	#NULL!	#NULL!	#NULL!	#NULL!	#NULL!	#NULL!	#NULL!
2	3	2	0	1	1	4	1	1	1	3	2	3	2	3	4	1	1	2	2	4	3	3	2	1	4	4	4	4	3	1	#NULL!	#NULL!	#NULL!	#NULL!	#NULL!	#NULL!	#NULL!	#NULL!	#NULL!	#NULL!	#NULL!	#NULL!	#NULL!	#NULL!	#NULL!	#NULL!	#NULL!	#NULL!	#NULL!
2	3	2	1	1	3	3	2	2	2	3	2	2	2	3	3	3	3	4	3	4	2	2	3	1	3	3	3	3	3	1	#NULL!	#NULL!	#NULL!	#NULL!	#NULL!	#NULL!	#NULL!	#NULL!	#NULL!	#NULL!	#NULL!	#NULL!	#NULL!	#NULL!	#NULL!	#NULL!	#NULL!	#NULL!	#NULL!
2	3	2	2	1	3	4	5	4	1	4	5	3	1	1	4	1	4	4	4	1	3	1	1	1	4	4	4	4	4	0	#NULL!	#NULL!	#NULL!	#NULL!	#NULL!	#NULL!	#NULL!	#NULL!	#NULL!	#NULL!	#NULL!	#NULL!	#NULL!	#NULL!	#NULL!	#NULL!	#NULL!	#NULL!	#NULL!
2	3	2	2	1	2	3	2	3	1	3	2	3	3	3	4	2	3	1	1	1	3	2	2	1	3	3	5	3	3	0	#NULL!	#NULL!	#NULL!	#NULL!	#NULL!	#NULL!	#NULL!	#NULL!	#NULL!	#NULL!	#NULL!	#NULL!	#NULL!	#NULL!	#NULL!	#NULL!	#NULL!	#NULL!	#NULL!
2	3	2	1	1	1	3	1	1	1	4	3	4	4	4	4	1	1	1	1	1	4	4	4	4	4	4	4	4	4	1	#NULL!	#NULL!	#NULL!	#NULL!	#NULL!	#NULL!	#NULL!	#NULL!	#NULL!	#NULL!	#NULL!	#NULL!	#NULL!	#NULL!	#NULL!	#NULL!	#NULL!	#NULL!	#NULL!
2	3	2	1	1	1	4	2	4	4	4	3	4	2	4	4	1	4	2	2	2	3	4	3	4	4	4	4	4	4	1	#NULL!	#NULL!	#NULL!	#NULL!	#NULL!	#NULL!	#NULL!	#NULL!	#NULL!	#NULL!	#NULL!	#NULL!	#NULL!	#NULL!	#NULL!	#NULL!	#NULL!	#NULL!	#NULL!
2	2	2	2	1	2	1	1	3	1	4	4	1	2	4	4	1	2	1	1	1	3	2	3	2	4	4	3	4	4	0	#NULL!	#NULL!	#NULL!	#NULL!	#NULL!	#NULL!	#NULL!	#NULL!	#NULL!	#NULL!	#NULL!	#NULL!	#NULL!	#NULL!	#NULL!	#NULL!	#NULL!	#NULL!	#NULL!
2	2	2	1	1	1	2	1	2	1	3	1	4	2	4	4	4	1	2	1	3	4	4	3	1	4	4	3	3	4	1	#NULL!	#NULL!	#NULL!	#NULL!	#NULL!	#NULL!	#NULL!	#NULL!	#NULL!	#NULL!	#NULL!	#NULL!	#NULL!	#NULL!	#NULL!	#NULL!	#NULL!	#NULL!	#NULL!
2	3	2	2	1	1	4	1	1	2	1	4	1	4	3	2	4	4	1	1	3	4	4	4	1	4	4	4	3	4	0	#NULL!	#NULL!	#NULL!	#NULL!	#NULL!	#NULL!	#NULL!	#NULL!	#NULL!	#NULL!	#NULL!	#NULL!	#NULL!	#NULL!	#NULL!	#NULL!	#NULL!	#NULL!	#NULL!
2	2	2	0	1	1	1	2	4	1	4	1	3	2	5	5	1	3	3	1	2	4	4	3	2	3	4	4	3	3	0	#NULL!	#NULL!	#NULL!	#NULL!	#NULL!	#NULL!	#NULL!	#NULL!	#NULL!	#NULL!	#NULL!	#NULL!	#NULL!	#NULL!	#NULL!	#NULL!	#NULL!	#NULL!	#NULL!
2	2	2	0	1	3	1	2	4	1	2	4	2	1	3	4	1	2	1	3	4	1	5	1	1	5	3	4	3	4	0	#NULL!	#NULL!	#NULL!	#NULL!	#NULL!	#NULL!	#NULL!	#NULL!	#NULL!	#NULL!	#NULL!	#NULL!	#NULL!	#NULL!	#NULL!	#NULL!	#NULL!	#NULL!	#NULL!
2	2	2	1	1	1	3	1	1	1	2	1	2	3	4	4	4	4	1	1	3	4	4	1	1	4	4	4	4	4	1	#NULL!	#NULL!	#NULL!	#NULL!	#NULL!	#NULL!	#NULL!	#NULL!	#NULL!	#NULL!	#NULL!	#NULL!	#NULL!	#NULL!	#NULL!	#NULL!	#NULL!	#NULL!	#NULL!
2	3	2	1	1	2	2	2	1	1	3	3	2	2	4	4	1	4	1	1	1	1	3	4	1	4	4	4	4	4	1	#NULL!	#NULL!	#NULL!	#NULL!	#NULL!	#NULL!	#NULL!	#NULL!	#NULL!	#NULL!	#NULL!	#NULL!	#NULL!	#NULL!	#NULL!	#NULL!	#NULL!	#NULL!	#NULL!
2	4	2	0	1	1	3	1	2	1	2	2	4	2	4	4	1	1	1	1	1	4	3	3	1	3	4	3	4	4	0	#NULL!	#NULL!	#NULL!	#NULL!	#NULL!	#NULL!	#NULL!	#NULL!	#NULL!	#NULL!	#NULL!	#NULL!	#NULL!	#NULL!	#NULL!	#NULL!	#NULL!	#NULL!	#NULL!
2	2	2	0	1	3	2	1	3	1	2	4	2	2	3	3	1	2	2	2	2	2	1	2	1	2	2	4	3	4	1	#NULL!	#NULL!	#NULL!	#NULL!	#NULL!	#NULL!	#NULL!	#NULL!	#NULL!	#NULL!	#NULL!	#NULL!	#NULL!	#NULL!	#NULL!	#NULL!	#NULL!	#NULL!	#NULL!
2	2	2	1	1	1	1	2	1	1	3	4	5	2	5	4	1	4	3	1	3	4	4	2	1	4	4	4	4	3	1	#NULL!	#NULL!	#NULL!	#NULL!	#NULL!	#NULL!	#NULL!	#NULL!	#NULL!	#NULL!	#NULL!	#NULL!	#NULL!	#NULL!	#NULL!	#NULL!	#NULL!	#NULL!	#NULL!
2	2	2	2	1	1	2	3	3	2	4	4	3	3	3	4	2	2	2	3	3	3	3	2	2	2	4	4	4	4	1	#NULL!	#NULL!	#NULL!	#NULL!	#NULL!	#NULL!	#NULL!	#NULL!	#NULL!	#NULL!	#NULL!	#NULL!	#NULL!	#NULL!	#NULL!	#NULL!	#NULL!	#NULL!	#NULL!
2	2	2	2	1	1	3	2	2	2	3	3	2	5	4	4	2	3	1	1	4	5	5	1	1	1	5	5	5	5	1	#NULL!	#NULL!	#NULL!	#NULL!	#NULL!	#NULL!	#NULL!	#NULL!	#NULL!	#NULL!	#NULL!	#NULL!	#NULL!	#NULL!	#NULL!	#NULL!	#NULL!	#NULL!	#NULL!
2	3	2	0	1	1	2	1	1	1	4	1	4	1	4	4	1	4	3	3	2	3	3	2	1	3	3	4	4	4	1	#NULL!	#NULL!	#NULL!	#NULL!	#NULL!	#NULL!	#NULL!	#NULL!	#NULL!	#NULL!	#NULL!	#NULL!	#NULL!	#NULL!	#NULL!	#NULL!	#NULL!	#NULL!	#NULL!
2	2	2	1	1	1	4	1	1	1	1	2	2	1	3	4	1	1	4	4	1	4	1	4	1	4	4	4	4	4	1	#NULL!	#NULL!	#NULL!	#NULL!	#NULL!	#NULL!	#NULL!	#NULL!	#NULL!	#NULL!	#NULL!	#NULL!	#NULL!	#NULL!	#NULL!	#NULL!	#NULL!	#NULL!	#NULL!
2	2	2	2	1	1	3	1	1	1	4	1	4	1	4	4	4	4	1	3	4	4	4	1	1	4	4	4	4	4	1	#NULL!	#NULL!	#NULL!	#NULL!	#NULL!	#NULL!	#NULL!	#NULL!	#NULL!	#NULL!	#NULL!	#NULL!	#NULL!	#NULL!	#NULL!	#NULL!	#NULL!	#NULL!	#NULL!
2	2	2	2	1	1	4	1	4	1	4	1	1	1	4	4	1	4	4	4	1	4	4	4	4	4	4	4	4	4	0	#NULL!	#NULL!	#NULL!	#NULL!	#NULL!	#NULL!	#NULL!	#NULL!	#NULL!	#NULL!	#NULL!	#NULL!	#NULL!	#NULL!	#NULL!	#NULL!	#NULL!	#NULL!	#NULL!
2	2	2	2	1	1	4	1	1	1	1	1	2	2	4	4	1	4	4	1	1	4	3	4	1	4	4	4	4	4	0	#NULL!	#NULL!	#NULL!	#NULL!	#NULL!	#NULL!	#NULL!	#NULL!	#NULL!	#NULL!	#NULL!	#NULL!	#NULL!	#NULL!	#NULL!	#NULL!	#NULL!	#NULL!	#NULL!
2	3	2	0	1	1	4	1	2	1	1	1	5	3	3	4	4	4	1	2	4	3	4	3	1	4	4	4	4	4	0	#NULL!	#NULL!	#NULL!	#NULL!	#NULL!	#NULL!	#NULL!	#NULL!	#NULL!	#NULL!	#NULL!	#NULL!	#NULL!	#NULL!	#NULL!	#NULL!	#NULL!	#NULL!	#NULL!
2	3	2	1	1	1	5	1	4	1	3	3	3	5	4	4	2	2	2	2	4	4	3	5	2	4	4	4	4	4	1	#NULL!	#NULL!	#NULL!	#NULL!	#NULL!	#NULL!	#NULL!	#NULL!	#NULL!	#NULL!	#NULL!	#NULL!	#NULL!	#NULL!	#NULL!	#NULL!	#NULL!	#NULL!	#NULL!
2	1	2	0	1	4	1	1	1	1	5	1	5	1	1	5	1	3	4	4	1	5	5	4	1	4	4	4	5	4	0	#NULL!	#NULL!	#NULL!	#NULL!	#NULL!	#NULL!	#NULL!	#NULL!	#NULL!	#NULL!	#NULL!	#NULL!	#NULL!	#NULL!	#NULL!	#NULL!	#NULL!	#NULL!	#NULL!
2	3	2	1	1	3	1	2	4	1	4	2	3	4	2	3	1	1	1	1	3	2	1	2	4	4	4	4	4	4	0	#NULL!	#NULL!	#NULL!	#NULL!	#NULL!	#NULL!	#NULL!	#NULL!	#NULL!	#NULL!	#NULL!	#NULL!	#NULL!	#NULL!	#NULL!	#NULL!	#NULL!	#NULL!	#NULL!
2	1	2	2	1	4	3	1	5	1	3	2	2	1	3	4	1	3	4	2	4	4	5	4	1	4	4	3	4	5	1	#NULL!	#NULL!	#NULL!	#NULL!	#NULL!	#NULL!	#NULL!	#NULL!	#NULL!	#NULL!	#NULL!	#NULL!	#NULL!	#NULL!	#NULL!	#NULL!	#NULL!	#NULL!	#NULL!
2	2	2	0	1	1	3	2	3	1	3	3	4	1	4	4	1	2	1	1	4	3	3	2	1	4	4	4	4	4	0	#NULL!	#NULL!	#NULL!	#NULL!	#NULL!	#NULL!	#NULL!	#NULL!	#NULL!	#NULL!	#NULL!	#NULL!	#NULL!	#NULL!	#NULL!	#NULL!	#NULL!	#NULL!	#NULL!
2	2	2	2	1	3	2	1	2	1	4	2	3	3	4	4	1	3	2	1	3	3	3	2	1	5	5	5	4	5	1	#NULL!	#NULL!	#NULL!	#NULL!	#NULL!	#NULL!	#NULL!	#NULL!	#NULL!	#NULL!	#NULL!	#NULL!	#NULL!	#NULL!	#NULL!	#NULL!	#NULL!	#NULL!	#NULL!
2	1	2	1	1	2	4	1	4	1	1	2	4	1	4	4	1	3	4	4	1	1	1	2	1	4	4	4	4	4	1	#NULL!	#NULL!	#NULL!	#NULL!	#NULL!	#NULL!	#NULL!	#NULL!	#NULL!	#NULL!	#NULL!	#NULL!	#NULL!	#NULL!	#NULL!	#NULL!	#NULL!	#NULL!	#NULL!
2	3	2	2	1	1	4	1	1	1	5	2	4	1	3	4	1	5	1	5	2	5	2	2	4	4	4	5	4	4	1	#NULL!	#NULL!	#NULL!	#NULL!	#NULL!	#NULL!	#NULL!	#NULL!	#NULL!	#NULL!	#NULL!	#NULL!	#NULL!	#NULL!	#NULL!	#NULL!	#NULL!	#NULL!	#NULL!
2	2	2	1	1	1	4	1	1	1	4	1	1	1	4	4	1	4	1	1	1	4	4	1	1	4	4	4	4	4	1	#NULL!	#NULL!	#NULL!	#NULL!	#NULL!	#NULL!	#NULL!	#NULL!	#NULL!	#NULL!	#NULL!	#NULL!	#NULL!	#NULL!	#NULL!	#NULL!	#NULL!	#NULL!	#NULL!
2	3	2	1	1	1	4	1	3	1	2	2	3	4	4	4	3	3	1	1	3	3	4	2	1	4	3	4	4	4	1	0	0	0	0	0	1	4	1	3	1	2	2	3	4	4	4	3	3	1
2	1	2	1	1	1	5	1	5	1	5	4	2	4	1	4	2	5	4	4	1	5	5	3	1	4	4	4	4	4	0	0	0	0	0	0	1	3	1	3	1	5	4	2	4	1	4	1	3	4
2	2	2	1	1	1	4	1	5	1	1	3	2	3	3	4	2	2	2	2	2	3	3	2	1	3	3	4	4	4	0	0	0	0	0	0	1	4	1	5	1	1	3	2	3	3	4	2	2	2
2	2	2	1	1	1	4	2	3	2	1	2	3	2	4	4	1	1	1	1	2	4	4	1	3	3	3	3	3	4	0	0	0	0	0	0	1	4	1	4	2	1	2	3	2	4	4	1	1	1
2	2	2	1	1	2	4	1	2	1	2	2	5	2	5	3	2	2	2	1	4	4	4	2	1	2	4	3	3	3	1	0	0	0	0	0	2	4	1	2	1	2	2	5	2	5	3	2	2	2
2	3	2	1	1	1	3	1	1	1	1	2	3	3	3	4	2	1	1	2	3	4	5	4	1	4	4	4	4	4	0	0	0	0	0	0	1	4	1	1	3	1	2	3	3	3	4	1	3	1
2	3	2	1	1	4	4	1	1	1	1	4	5	1	1	4	1	4	1	1	1	4	5	1	1	4	4	4	4	4	0	0	0	0	0	0	4	4	1	1	1	1	4	5	1	1	4	1	4	1
2	2	2	1	1	1	1	1	1	2	4	5	1	5	1	2	4	4	4	4	4	4	1	1	1	1	4	4	4	1	0	0	0	0	0	0	1	3	1	1	2	4	3	1	3	1	2	4	4	4
2	2	2	1	1	1	4	1	2	2	1	2	4	2	1	4	2	3	1	1	1	3	2	1	1	2	3	2	3	3	0	0	0	0	0	0	1	4	1	2	2	1	2	4	2	1	4	2	3	1
2	2	2	1	1	1	3	1	2	3	5	2	5	5	3	2	5	3	2	1	4	3	3	5	2	4	4	4	5	4	1	0	0	0	0	0	1	3	1	2	3	2	2	3	3	3	2	2	3	2
2	2	2	2	1	1	4	2	1	1	5	2	5	4	5	4	2	4	2	4	4	2	2	2	2	4	4	4	4	4	0	0	0	0	0	0	2	4	1	1	3	3	2	3	1	1	4	4	4	4
2	2	2	1	1	2	3	1	3	1	4	3	3	2	3	4	1	4	1	1	1	4	3	3	1	4	4	4	4	3	1	0	0	0	0	0	1	4	1	1	1	5	2	5	3	3	4	1	3	1
2	2	2	2	1	1	1	1	4	1	4	1	5	1	4	4	1	4	1	4	4	4	4	3	1	4	4	4	1	4	0	0	0	0	0	0	1	1	1	1	1	3	1	4	1	4	4	1	4	4
2	3	2	0	1	1	4	2	2	1	1	1	4	1	4	4	1	4	1	2	2	2	5	3	3	3	4	4	4	4	0	0	0	0	0	0	1	2	2	1	1	4	2	4	2	4	4	2	3	2
2	3	2	1	1	2	3	2	3	1	3	2	5	1	3	4	1	5	2	1	5	5	5	5	1	3	3	3	3	4	1	0	0	0	0	0	3	2	2	2	3	2	4	2	4	4	2	4	4	2
2	3	2	1	1	1	3	1	1	1	4	3	4	4	4	4	1	1	1	1	1	4	4	4	4	4	4	4	4	4	1	0	0	0	0	0	3	1	2	1	1	3	2	3	1	3	4	4	1	1
2	3	2	2	1	1	4	2	1	1	3	1	2	1	4	4	1	4	1	4	1	4	4	5	4	4	4	4	4	4	0	0	0	0	0	0	1	4	1	2	1	1	1	1	1	2	4	1	4	4
2	1	2	2	1	1	3	1	3	1	2	2	2	2	5	3	2	3	2	3	2	3	2	3	1	4	4	4	4	4	0	0	0	0	0	0	1	3	1	1	1	2	2	2	3	3	3	2	2	3
2	2	2	1	1	1	2	1	1	1	3	1	2	4	4	4	1	4	1	1	3	4	3	1	1	4	4	3	2	4	1	0	0	0	0	0	1	2	1	1	1	3	2	1	1	1	3	1	2	1
2	2	2	1	1	3	2	2	3	2	3	2	2	3	2	3	1	2	4	3	2	2	2	2	1	4	3	4	2	2	0	0	0	0	0	0	1	3	2	3	1	2	2	2	2	3	3	2	2	2
2	2	2	1	1	1	3	1	1	1	5	3	1	1	1	4	1	5	4	4	1	3	1	3	1	4	4	4	4	4	0	0	0	0	0	0	1	4	1	1	1	3	4	2	1	3	4	1	1	4
2	1	2	2	1	3	3	2	2	2	3	4	2	3	4	4	2	2	2	4	2	4	3	2	2	4	4	4	4	4	0	0	0	0	0	0	3	3	2	3	1	3	3	2	3	2	3	1	2	3
2	3	2	1	1	2	2	2	2	5	3	3	3	2	4	4	1	2	1	1	4	4	4	2	1	3	4	4	3	4	1	0	0	0	0	0	4	2	1	2	1	3	2	3	2	4	4	1	1	2
2	2	2	1	1	1	4	1	4	1	1	1	4	4	4	3	4	1	3	1	1	4	3	1	1	1	4	4	4	4	1	0	0	0	0	0	1	4	1	1	1	1	1	4	1	4	4	1	4	2
2	2	2	1	1	1	1	1	1	1	1	4	1	2	4	4	1	4	1	1	2	4	2	3	1	3	4	4	4	4	1	0	0	0	0	0	1	4	1	1	3	3	1	4	4	4	4	1	1	3
2	1	2	1	1	1	3	1	4	1	5	1	1	1	4	4	1	3	4	4	1	1	1	1	1	1	4	4	4	4	1	0	0	0	0	0	1	3	1	5	1	5	1	5	3	4	4	1	4	4
2	2	2	2	1	1	2	1	1	1	4	2	5	3	4	4	1	4	1	1	1	4	2	4	1	4	4	4	4	4	0	0	0	0	0	0	1	3	1	1	1	4	2	5	3	4	4	1	4	1
2	2	2	2	1	1	2	2	1	1	4	1	4	1	3	4	1	3	3	1	3	4	4	2	1	4	4	4	4	3	1	0	0	0	0	0	2	1	3	2	1	4	1	4	1	3	4	1	4	2
2	3	2	1	1	1	4	1	1	1	3	1	3	1	4	4	1	1	1	1	1	3	2	3	1	4	4	4	3	4	1	0	0	0	0	0	1	4	2	1	1	4	1	4	1	4	4	1	3	1
2	3	2	2	1	1	4	3	1	1	4	2	3	1	3	3	1	4	2	3	2	2	3	2	1	4	4	4	2	4	0	0	0	0	0	0	1	3	1	4	1	2	2	3	1	4	4	1	3	1
3	2	3	0	1	3	3	3	4	3	3	4	4	3	4	2	4	3	4	4	4	5	5	5	4	4	5	3	5	5	0	0	4	1	0	1	4	4	3	4	3	3	3	2	5	3	5	5	3	3
3	0	3	0	1	3	1	3	5	1	5	3	3	2	1	4	1	3	5	5	5	4	5	5	3	3	5	4	4	4	0	0	0	1	1	0	2	3	2	1	1	5	3	3	1	3	4	1	3	2
3	2	3	0	1	2	3	1	1	2	2	2	3	2	3	3	1	3	2	3	2	3	3	3	2	3	4	4	3	3	1	0	1	1	1	0	1	3	1	1	2	2	2	3	2	3	3	2	3	3
3	0	3	0	1	1	3	2	2	5	1	5	5	2	5	3	2	4	1	2	2	5	1	3	2	3	4	4	4	3	0	0	6	0	1	1	1	3	2	2	5	1	5	5	2	5	3	2	4	1
3	2	2	0	1	1	4	1	2	4	1	4	4	1	4	4	1	4	1	1	1	3	5	4	2	4	4	4	3	3	1	1	1	0	1	2	1	4	1	2	4	1	4	4	1	4	4	1	4	1
3	2	3	0	0	4	4	1	1	1	5	1	5	4	1	5	4	5	1	4	4	1	1	1	1	4	4	4	4	4	1	0	3	1	1	2	4	4	1	1	1	4	1	3	3	3	4	1	3	3
3	1	2	0	1	1	3	1	4	1	5	1	1	4	3	5	1	4	3	3	1	2	2	4	2	4	4	4	4	4	0	0	1	1	0	0	1	3	1	2	1	1	1	1	4	3	5	2	3	4
3	0	3	0	1	3	1	4	1	1	5	4	1	1	1	4	1	3	3	2	3	3	5	5	1	4	4	5	4	4	0	0	3	1	0	0	1	1	5	3	1	5	2	5	2	1	4	2	3	3
3	1	3	0	1	1	4	5	1	2	1	3	3	4	4	4	1	3	3	4	1	3	3	4	1	4	4	4	2	4	0	1	0	1	0	0	1	4	2	1	1	1	3	3	4	4	4	2	3	3
3	1	3	0	1	2	1	1	5	1	1	1	1	1	1	4	1	5	2	1	1	4	4	1	1	4	4	1	4	4	1	1	3	1	0	0	2	2	1	5	1	2	1	1	1	1	4	1	5	2
3	1	3	0	1	1	2	5	1	1	4	1	1	4	1	4	2	3	3	2	1	3	4	4	1	1	4	4	1	4	0	1	3	1	0	0	1	2	5	1	1	4	1	1	4	1	4	2	3	3
3	1	3	0	1	4	4	5	4	4	5	4	5	4	4	4	1	4	1	4	4	4	4	4	4	4	4	4	4	4	0	1	3	0	0	0	3	4	5	4	4	5	4	5	4	4	4	1	4	1
3	1	3	0	1	1	3	3	4	1	3	2	4	3	1	4	2	3	2	2	2	1	5	5	2	1	3	3	1	4	0	1	3	0	0	0	1	3	3	4	2	3	2	4	3	1	4	2	3	2
3	1	0	0	1	3	3	2	4	1	5	3	1	1	4	4	3	3	4	4	2	2	2	3	2	3	4	4	4	4	0	1	3	1	0	0	4	4	2	4	1	5	3	1	1	4	4	4	3	4
3	1	2	0	1	1	3	1	3	2	5	1	5	2	3	3	1	5	2	4	2	3	5	5	2	4	4	3	2	3	0	1	1	0	0	0	1	4	1	3	2	5	1	5	2	3	3	1	5	2
3	0	3	0	1	3	4	1	1	3	5	3	1	2	4	3	1	4	4	4	4	1	1	1	1	4	4	4	4	4	1	1	3	1	1	1	3	4	1	1	3	5	4	2	2	4	3	1	4	4
3	0	3	0	1	3	3	2	2	3	3	3	3	3	4	3	3	3	4	4	5	3	4	4	3	4	5	3	3	3	0	1	4	1	1	1	3	4	1	1	3	3	3	3	3	4	3	3	3	4
3	2	3	0	1	3	5	2	3	2	3	4	5	4	4	5	3	3	2	3	2	3	3	3	1	4	4	4	3	4	0	1	3	1	1	0	3	4	4	3	2	3	4	5	4	4	5	3	3	2
3	1	3	0	1	5	3	3	4	4	3	4	5	4	4	4	4	3	3	3	3	3	3	1	2	3	3	3	3	3	1	0	3	1	1	0	2	3	3	4	4	3	2	2	2	2	3	3	3	2
3	0	3	0	1	2	5	2	5	4	5	2	5	3	3	3	2	5	3	3	1	3	3	3	2	5	3	4	5	3	1	1	3	1	1	1	2	5	2	5	4	5	2	5	4	3	3	2	4	3
3	0	3	0	1	3	3	2	3	3	5	2	5	2	2	3	3	3	3	3	3	2	2	3	2	5	3	3	5	3	1	0	3	1	1	1	3	3	2	3	3	5	2	5	2	2	3	3	5	3
3	0	3	0	1	3	3	2	3	2	2	2	3	2	3	3	2	3	5	3	2	3	3	3	2	3	3	3	3	3	0	0	0	1	1	0	3	3	2	2	2	2	2	3	2	3	3	2	3	2
3	1	3	0	1	2	3	2	2	2	5	2	5	2	2	3	2	3	2	3	1	3	2	2	2	3	4	4	3	4	1	1	3	1	0	2	2	3	2	2	2	5	2	3	2	2	3	3	3	3
3	2	3	0	1	1	4	1	1	1	1	1	4	2	4	4	1	3	1	1	1	4	3	3	1	4	4	1	3	4	1	1	1	1	1	2	1	3	1	1	1	2	1	4	2	4	4	1	3	2
3	0	3	0	1	1	3	1	3	3	2	2	3	2	3	3	2	3	2	2	2	3	2	2	1	3	4	3	3	3	1	0	3	1	1	1	2	3	2	3	3	2	2	3	2	3	3	2	3	2
3	1	3	0	1	2	3	2	3	2	5	2	4	4	4	4	1	3	2	2	1	3	2	3	2	2	3	4	3	4	1	0	3	1	1	1	2	3	2	2	2	5	2	3	2	4	4	1	3	2
3	1	2	0	1	1	4	1	1	1	2	2	3	2	4	4	1	2	1	1	1	3	3	2	1	4	4	4	3	4	1	0	3	1	1	1	1	3	1	1	1	2	2	3	2	4	4	1	2	1
3	2	3	0	1	2	3	2	1	2	5	2	3	2	3	3	1	3	1	1	1	4	3	2	1	3	4	4	3	4	1	0	1	1	1	0	2	3	2	1	2	5	2	3	2	4	3	1	3	1
3	2	3	0	1	1	4	1	1	1	1	2	3	2	4	4	1	2	1	1	1	4	4	1	1	4	4	4	4	4	0	0	3	1	0	0	1	4	1	1	1	1	2	3	2	4	4	1	2	1
1	1	1	0	1	1	5	5	1	1	5	1	3	1	2	4	1	4	1	1	2	4	3	2	1	2	3	2	4	4	1	#NULL!	#NULL!	#NULL!	#NULL!	#NULL!	#NULL!	#NULL!	#NULL!	#NULL!	#NULL!	#NULL!	#NULL!	#NULL!	#NULL!	#NULL!	#NULL!	#NULL!	#NULL!	#NULL!
1	1	3	0	1	1	1	3	4	1	2	1	3	2	3	4	1	3	2	2	1	2	2	1	1	4	4	4	3	4	0	#NULL!	#NULL!	#NULL!	#NULL!	#NULL!	#NULL!	#NULL!	#NULL!	#NULL!	#NULL!	#NULL!	#NULL!	#NULL!	#NULL!	#NULL!	#NULL!	#NULL!	#NULL!	#NULL!
1	1	3	0	1	1	3	5	4	1	5	3	5	4	4	4	1	4	1	5	2	5	5	2	4	3	3	3	5	5	0	#NULL!	#NULL!	#NULL!	#NULL!	#NULL!	#NULL!	#NULL!	#NULL!	#NULL!	#NULL!	#NULL!	#NULL!	#NULL!	#NULL!	#NULL!	#NULL!	#NULL!	#NULL!	#NULL!
1	1	1	0	1	2	5	2	3	1	3	2	2	1	3	3	1	3	2	3	2	3	5	3	2	4	3	3	3	4	0	#NULL!	#NULL!	#NULL!	#NULL!	#NULL!	#NULL!	#NULL!	#NULL!	#NULL!	#NULL!	#NULL!	#NULL!	#NULL!	#NULL!	#NULL!	#NULL!	#NULL!	#NULL!	#NULL!
1	3	1	0	1	1	3	2	1	1	2	1	3	1	2	4	1	1	2	1	2	4	5	2	5	4	4	4	4	4	0	#NULL!	#NULL!	#NULL!	#NULL!	#NULL!	#NULL!	#NULL!	#NULL!	#NULL!	#NULL!	#NULL!	#NULL!	#NULL!	#NULL!	#NULL!	#NULL!	#NULL!	#NULL!	#NULL!
1	1	1	1	1	1	1	1	2	1	5	2	3	4	1	2	1	3	2	3	1	1	1	1	1	4	3	4	4	3	1	#NULL!	#NULL!	#NULL!	#NULL!	#NULL!	#NULL!	#NULL!	#NULL!	#NULL!	#NULL!	#NULL!	#NULL!	#NULL!	#NULL!	#NULL!	#NULL!	#NULL!	#NULL!	#NULL!
1	1	1	0	1	3	3	1	2	1	3	1	3	2	2	3	2	4	2	3	2	2	2	4	1	3	3	4	2	4	0	#NULL!	#NULL!	#NULL!	#NULL!	#NULL!	#NULL!	#NULL!	#NULL!	#NULL!	#NULL!	#NULL!	#NULL!	#NULL!	#NULL!	#NULL!	#NULL!	#NULL!	#NULL!	#NULL!
1	1	1	0	1	1	4	1	2	1	1	1	5	1	4	3	1	3	2	3	2	3	4	3	1	4	4	4	3	4	0	#NULL!	#NULL!	#NULL!	#NULL!	#NULL!	#NULL!	#NULL!	#NULL!	#NULL!	#NULL!	#NULL!	#NULL!	#NULL!	#NULL!	#NULL!	#NULL!	#NULL!	#NULL!	#NULL!
1	1	1	1	1	1	4	2	1	1	5	5	5	3	2	5	1	3	1	2	1	5	5	2	1	2	3	3	5	4	1	#NULL!	#NULL!	#NULL!	#NULL!	#NULL!	#NULL!	#NULL!	#NULL!	#NULL!	#NULL!	#NULL!	#NULL!	#NULL!	#NULL!	#NULL!	#NULL!	#NULL!	#NULL!	#NULL!
1	2	1	1	1	1	4	2	3	2	5	1	3	1	3	4	1	3	1	1	1	4	2	1	1	4	4	4	4	4	1	#NULL!	#NULL!	#NULL!	#NULL!	#NULL!	#NULL!	#NULL!	#NULL!	#NULL!	#NULL!	#NULL!	#NULL!	#NULL!	#NULL!	#NULL!	#NULL!	#NULL!	#NULL!	#NULL!
1	1	2	2	1	1	3	1	1	1	5	1	5	5	3	4	1	2	3	3	4	2	5	2	1	4	4	3	4	4	0	#NULL!	#NULL!	#NULL!	#NULL!	#NULL!	#NULL!	#NULL!	#NULL!	#NULL!	#NULL!	#NULL!	#NULL!	#NULL!	#NULL!	#NULL!	#NULL!	#NULL!	#NULL!	#NULL!
1	1	1	1	1	4	3	5	5	1	5	2	3	2	3	3	1	5	2	3	2	3	3	5	2	3	3	3	5	4	1	#NULL!	#NULL!	#NULL!	#NULL!	#NULL!	#NULL!	#NULL!	#NULL!	#NULL!	#NULL!	#NULL!	#NULL!	#NULL!	#NULL!	#NULL!	#NULL!	#NULL!	#NULL!	#NULL!
1	1	1	0	1	1	3	1	2	1	5	2	2	3	4	4	1	3	2	3	2	3	2	3	1	3	4	4	3	3	0	#NULL!	#NULL!	#NULL!	#NULL!	#NULL!	#NULL!	#NULL!	#NULL!	#NULL!	#NULL!	#NULL!	#NULL!	#NULL!	#NULL!	#NULL!	#NULL!	#NULL!	#NULL!	#NULL!
1	1	1	0	1	1	2	2	5	2	5	2	5	3	3	3	1	3	2	3	5	4	5	5	1	3	3	3	3	3	1	#NULL!	#NULL!	#NULL!	#NULL!	#NULL!	#NULL!	#NULL!	#NULL!	#NULL!	#NULL!	#NULL!	#NULL!	#NULL!	#NULL!	#NULL!	#NULL!	#NULL!	#NULL!	#NULL!
1	1	1	0	1	1	2	2	5	1	5	5	2	2	3	3	1	5	5	1	1	3	5	3	2	5	3	3	3	4	0	#NULL!	#NULL!	#NULL!	#NULL!	#NULL!	#NULL!	#NULL!	#NULL!	#NULL!	#NULL!	#NULL!	#NULL!	#NULL!	#NULL!	#NULL!	#NULL!	#NULL!	#NULL!	#NULL!
1	1	1	0	1	1	4	1	1	1	5	1	5	5	5	4	1	1	1	1	5	1	4	4	1	5	4	4	4	4	0	#NULL!	#NULL!	#NULL!	#NULL!	#NULL!	#NULL!	#NULL!	#NULL!	#NULL!	#NULL!	#NULL!	#NULL!	#NULL!	#NULL!	#NULL!	#NULL!	#NULL!	#NULL!	#NULL!
1	1	1	0	1	1	2	1	2	5	5	2	1	3	5	3	2	3	3	5	5	5	3	5	1	5	4	3	3	3	0	#NULL!	#NULL!	#NULL!	#NULL!	#NULL!	#NULL!	#NULL!	#NULL!	#NULL!	#NULL!	#NULL!	#NULL!	#NULL!	#NULL!	#NULL!	#NULL!	#NULL!	#NULL!	#NULL!
1	1	1	0	1	1	2	2	5	1	5	4	1	3	3	3	2	3	5	3	4	5	5	5	1	4	4	4	3	4	1	#NULL!	#NULL!	#NULL!	#NULL!	#NULL!	#NULL!	#NULL!	#NULL!	#NULL!	#NULL!	#NULL!	#NULL!	#NULL!	#NULL!	#NULL!	#NULL!	#NULL!	#NULL!	#NULL!
1	1	1	2	1	1	5	5	3	1	5	1	5	1	3	3	2	5	2	3	5	2	5	1	4	5	5	4	5	4	0	#NULL!	#NULL!	#NULL!	#NULL!	#NULL!	#NULL!	#NULL!	#NULL!	#NULL!	#NULL!	#NULL!	#NULL!	#NULL!	#NULL!	#NULL!	#NULL!	#NULL!	#NULL!	#NULL!
1	1	1	0	1	3	5	3	1	1	5	3	3	1	3	4	1	3	2	2	2	5	3	3	2	4	4	3	4	4	0	#NULL!	#NULL!	#NULL!	#NULL!	#NULL!	#NULL!	#NULL!	#NULL!	#NULL!	#NULL!	#NULL!	#NULL!	#NULL!	#NULL!	#NULL!	#NULL!	#NULL!	#NULL!	#NULL!
1	1	1	0	1	1	5	2	2	5	5	1	2	1	4	4	1	3	1	3	2	2	2	3	1	4	4	4	4	4	0	#NULL!	#NULL!	#NULL!	#NULL!	#NULL!	#NULL!	#NULL!	#NULL!	#NULL!	#NULL!	#NULL!	#NULL!	#NULL!	#NULL!	#NULL!	#NULL!	#NULL!	#NULL!	#NULL!
1	1	1	0	1	3	2	5	1	1	2	1	3	2	4	4	1	4	1	3	3	3	3	3	1	4	4	4	4	3	0	#NULL!	#NULL!	#NULL!	#NULL!	#NULL!	#NULL!	#NULL!	#NULL!	#NULL!	#NULL!	#NULL!	#NULL!	#NULL!	#NULL!	#NULL!	#NULL!	#NULL!	#NULL!	#NULL!
1	1	0	1	1	1	5	3	1	1	5	1	5	1	2	3	2	2	1	3	2	5	3	3	1	4	4	4	3	4	1	#NULL!	#NULL!	#NULL!	#NULL!	#NULL!	#NULL!	#NULL!	#NULL!	#NULL!	#NULL!	#NULL!	#NULL!	#NULL!	#NULL!	#NULL!	#NULL!	#NULL!	#NULL!	#NULL!
1	1	1	0	1	1	3	1	1	1	3	2	1	2	5	4	1	3	1	5	5	3	5	4	1	1	4	4	5	5	0	#NULL!	#NULL!	#NULL!	#NULL!	#NULL!	#NULL!	#NULL!	#NULL!	#NULL!	#NULL!	#NULL!	#NULL!	#NULL!	#NULL!	#NULL!	#NULL!	#NULL!	#NULL!	#NULL!
1	1	1	0	1	2	3	2	2	4	5	2	3	1	4	4	1	4	2	4	3	4	3	2	2	4	4	4	3	3	0	#NULL!	#NULL!	#NULL!	#NULL!	#NULL!	#NULL!	#NULL!	#NULL!	#NULL!	#NULL!	#NULL!	#NULL!	#NULL!	#NULL!	#NULL!	#NULL!	#NULL!	#NULL!	#NULL!
1	1	1	1	1	1	4	3	1	1	5	3	4	2	4	3	1	2	2	4	1	3	1	1	1	4	4	4	3	4	1	#NULL!	#NULL!	#NULL!	#NULL!	#NULL!	#NULL!	#NULL!	#NULL!	#NULL!	#NULL!	#NULL!	#NULL!	#NULL!	#NULL!	#NULL!	#NULL!	#NULL!	#NULL!	#NULL!
1	1	1	2	1	1	2	5	1	2	5	3	5	1	3	3	1	2	3	3	2	2	5	2	1	3	4	4	5	4	0	#NULL!	#NULL!	#NULL!	#NULL!	#NULL!	#NULL!	#NULL!	#NULL!	#NULL!	#NULL!	#NULL!	#NULL!	#NULL!	#NULL!	#NULL!	#NULL!	#NULL!	#NULL!	#NULL!
1	1	1	1	1	2	2	5	3	2	5	3	5	2	3	4	1	3	1	2	5	5	2	3	2	3	3	5	3	3	1	#NULL!	#NULL!	#NULL!	#NULL!	#NULL!	#NULL!	#NULL!	#NULL!	#NULL!	#NULL!	#NULL!	#NULL!	#NULL!	#NULL!	#NULL!	#NULL!	#NULL!	#NULL!	#NULL!
1	1	3	1	1	5	4	3	1	1	5	2	1	4	1	4	1	4	1	4	2	5	1	4	1	3	4	4	2	2	1	#NULL!	#NULL!	#NULL!	#NULL!	#NULL!	#NULL!	#NULL!	#NULL!	#NULL!	#NULL!	#NULL!	#NULL!	#NULL!	#NULL!	#NULL!	#NULL!	#NULL!	#NULL!	#NULL!
1	1	1	0	1	2	4	3	1	1	3	3	5	1	4	2	1	4	1	2	2	1	2	2	1	5	4	4	5	4	0	#NULL!	#NULL!	#NULL!	#NULL!	#NULL!	#NULL!	#NULL!	#NULL!	#NULL!	#NULL!	#NULL!	#NULL!	#NULL!	#NULL!	#NULL!	#NULL!	#NULL!	#NULL!	#NULL!
1	1	1	2	1	1	4	1	5	1	5	3	5	2	1	4	1	4	2	5	3	3	5	3	1	4	4	5	4	3	0	#NULL!	#NULL!	#NULL!	#NULL!	#NULL!	#NULL!	#NULL!	#NULL!	#NULL!	#NULL!	#NULL!	#NULL!	#NULL!	#NULL!	#NULL!	#NULL!	#NULL!	#NULL!	#NULL!
1	1	1	1	1	2	4	2	1	1	5	5	3	1	3	3	1	4	3	4	5	4	5	5	1	4	4	4	4	4	1	#NULL!	#NULL!	#NULL!	#NULL!	#NULL!	#NULL!	#NULL!	#NULL!	#NULL!	#NULL!	#NULL!	#NULL!	#NULL!	#NULL!	#NULL!	#NULL!	#NULL!	#NULL!	#NULL!
1	1	0	0	1	1	2	2	1	1	2	5	5	2	2	3	2	3	2	5	3	5	5	2	2	2	3	3	3	3	0	#NULL!	#NULL!	#NULL!	#NULL!	#NULL!	#NULL!	#NULL!	#NULL!	#NULL!	#NULL!	#NULL!	#NULL!	#NULL!	#NULL!	#NULL!	#NULL!	#NULL!	#NULL!	#NULL!
1	1	1	0	1	1	3	2	1	1	5	1	4	1	4	4	1	3	1	1	2	3	4	2	1	2	3	3	3	3	1	#NULL!	#NULL!	#NULL!	#NULL!	#NULL!	#NULL!	#NULL!	#NULL!	#NULL!	#NULL!	#NULL!	#NULL!	#NULL!	#NULL!	#NULL!	#NULL!	#NULL!	#NULL!	#NULL!
1	1	1	0	1	1	2	2	3	2	2	2	2	2	3	4	5	5	1	2	5	3	3	5	5	3	3	5	5	5	0	#NULL!	#NULL!	#NULL!	#NULL!	#NULL!	#NULL!	#NULL!	#NULL!	#NULL!	#NULL!	#NULL!	#NULL!	#NULL!	#NULL!	#NULL!	#NULL!	#NULL!	#NULL!	#NULL!
1	1	1	0	1	1	2	2	2	2	3	1	3	1	4	4	1	4	2	4	2	3	3	3	2	3	4	4	3	4	0	#NULL!	#NULL!	#NULL!	#NULL!	#NULL!	#NULL!	#NULL!	#NULL!	#NULL!	#NULL!	#NULL!	#NULL!	#NULL!	#NULL!	#NULL!	#NULL!	#NULL!	#NULL!	#NULL!
1	1	1	0	1	2	5	2	5	5	5	2	4	2	3	3	5	3	1	2	2	5	3	3	2	3	3	3	5	3	0	#NULL!	#NULL!	#NULL!	#NULL!	#NULL!	#NULL!	#NULL!	#NULL!	#NULL!	#NULL!	#NULL!	#NULL!	#NULL!	#NULL!	#NULL!	#NULL!	#NULL!	#NULL!	#NULL!
1	1	1	0	1	1	5	2	1	1	5	3	5	1	3	4	1	5	1	1	1	3	5	2	3	3	3	3	5	4	0	#NULL!	#NULL!	#NULL!	#NULL!	#NULL!	#NULL!	#NULL!	#NULL!	#NULL!	#NULL!	#NULL!	#NULL!	#NULL!	#NULL!	#NULL!	#NULL!	#NULL!	#NULL!	#NULL!
1	1	1	0	1	1	1	2	3	2	5	2	5	2	3	5	1	5	1	5	5	3	5	2	2	3	3	3	3	4	0	#NULL!	#NULL!	#NULL!	#NULL!	#NULL!	#NULL!	#NULL!	#NULL!	#NULL!	#NULL!	#NULL!	#NULL!	#NULL!	#NULL!	#NULL!	#NULL!	#NULL!	#NULL!	#NULL!
1	1	1	0	1	2	3	2	2	2	5	1	3	1	2	4	5	3	2	3	5	4	5	3	1	4	4	4	5	5	0	#NULL!	#NULL!	#NULL!	#NULL!	#NULL!	#NULL!	#NULL!	#NULL!	#NULL!	#NULL!	#NULL!	#NULL!	#NULL!	#NULL!	#NULL!	#NULL!	#NULL!	#NULL!	#NULL!
1	1	1	#NULL!	1	2	5	4	3	1	5	2	3	2	4	4	1	2	2	3	4	3	5	3	1	2	4	3	3	5	0	#NULL!	#NULL!	#NULL!	#NULL!	#NULL!	#NULL!	#NULL!	#NULL!	#NULL!	#NULL!	#NULL!	#NULL!	#NULL!	#NULL!	#NULL!	#NULL!	#NULL!	#NULL!	#NULL!
1	1	1	2	1	1	3	1	5	1	5	2	5	2	4	3	1	5	3	3	4	4	3	4	1	4	5	4	4	4	0	#NULL!	#NULL!	#NULL!	#NULL!	#NULL!	#NULL!	#NULL!	#NULL!	#NULL!	#NULL!	#NULL!	#NULL!	#NULL!	#NULL!	#NULL!	#NULL!	#NULL!	#NULL!	#NULL!
1	1	1	1	1	1	5	1	1	1	5	1	5	1	3	3	1	3	3	2	3	2	5	3	1	4	4	4	3	5	1	#NULL!	#NULL!	#NULL!	#NULL!	#NULL!	#NULL!	#NULL!	#NULL!	#NULL!	#NULL!	#NULL!	#NULL!	#NULL!	#NULL!	#NULL!	#NULL!	#NULL!	#NULL!	#NULL!
1	2	0	0	1	1	5	5	5	1	5	3	3	2	1	4	1	3	2	3	5	2	3	5	2	3	3	3	3	4	0	#NULL!	#NULL!	#NULL!	#NULL!	#NULL!	#NULL!	#NULL!	#NULL!	#NULL!	#NULL!	#NULL!	#NULL!	#NULL!	#NULL!	#NULL!	#NULL!	#NULL!	#NULL!	#NULL!
1	1	1	0	1	2	3	2	2	1	5	2	4	1	3	4	1	3	2	5	5	3	5	3	1	3	4	4	5	4	0	#NULL!	#NULL!	#NULL!	#NULL!	#NULL!	#NULL!	#NULL!	#NULL!	#NULL!	#NULL!	#NULL!	#NULL!	#NULL!	#NULL!	#NULL!	#NULL!	#NULL!	#NULL!	#NULL!
1	1	2	2	1	1	5	2	2	1	5	2	3	4	4	4	1	3	1	1	2	4	2	4	1	4	4	4	4	3	0	#NULL!	#NULL!	#NULL!	#NULL!	#NULL!	#NULL!	#NULL!	#NULL!	#NULL!	#NULL!	#NULL!	#NULL!	#NULL!	#NULL!	#NULL!	#NULL!	#NULL!	#NULL!	#NULL!
1	1	1	0	1	1	3	2	1	1	5	5	5	2	3	4	1	4	2	3	5	2	3	2	1	3	4	4	4	3	0	#NULL!	#NULL!	#NULL!	#NULL!	#NULL!	#NULL!	#NULL!	#NULL!	#NULL!	#NULL!	#NULL!	#NULL!	#NULL!	#NULL!	#NULL!	#NULL!	#NULL!	#NULL!	#NULL!
1	1	1	2	1	2	2	5	1	1	5	2	5	1	5	3	1	5	1	2	5	4	5	1	1	4	4	4	4	4	1	#NULL!	#NULL!	#NULL!	#NULL!	#NULL!	#NULL!	#NULL!	#NULL!	#NULL!	#NULL!	#NULL!	#NULL!	#NULL!	#NULL!	#NULL!	#NULL!	#NULL!	#NULL!	#NULL!
1	1	1	2	1	1	3	2	2	1	1	2	3	1	4	4	1	3	1	3	2	3	3	3	2	4	3	4	4	3	0	#NULL!	#NULL!	#NULL!	#NULL!	#NULL!	#NULL!	#NULL!	#NULL!	#NULL!	#NULL!	#NULL!	#NULL!	#NULL!	#NULL!	#NULL!	#NULL!	#NULL!	#NULL!	#NULL!
1	2	2	2	1	1	3	1	1	3	3	1	3	1	1	4	1	1	3	1	4	4	4	4	1	3	4	3	4	4	0	#NULL!	#NULL!	#NULL!	#NULL!	#NULL!	#NULL!	#NULL!	#NULL!	#NULL!	#NULL!	#NULL!	#NULL!	#NULL!	#NULL!	#NULL!	#NULL!	#NULL!	#NULL!	#NULL!
1	1	1	1	1	2	2	2	1	1	5	5	3	2	5	3	1	5	1	1	1	5	5	5	2	4	4	3	3	3	1	#NULL!	#NULL!	#NULL!	#NULL!	#NULL!	#NULL!	#NULL!	#NULL!	#NULL!	#NULL!	#NULL!	#NULL!	#NULL!	#NULL!	#NULL!	#NULL!	#NULL!	#NULL!	#NULL!
1	1	0	0	1	2	3	1	2	1	2	2	2	1	3	4	1	3	2	3	1	3	3	3	1	2	3	3	2	4	0	#NULL!	#NULL!	#NULL!	#NULL!	#NULL!	#NULL!	#NULL!	#NULL!	#NULL!	#NULL!	#NULL!	#NULL!	#NULL!	#NULL!	#NULL!	#NULL!	#NULL!	#NULL!	#NULL!
1	1	0	1	1	1	3	5	1	1	5	3	3	1	3	4	1	3	2	3	3	3	3	3	2	3	2	3	3	3	0	#NULL!	#NULL!	#NULL!	#NULL!	#NULL!	#NULL!	#NULL!	#NULL!	#NULL!	#NULL!	#NULL!	#NULL!	#NULL!	#NULL!	#NULL!	#NULL!	#NULL!	#NULL!	#NULL!
1	2	1	0	1	1	2	5	2	1	5	1	2	2	3	3	1	3	1	3	2	3	5	2	1	3	4	4	2	5	0	#NULL!	#NULL!	#NULL!	#NULL!	#NULL!	#NULL!	#NULL!	#NULL!	#NULL!	#NULL!	#NULL!	#NULL!	#NULL!	#NULL!	#NULL!	#NULL!	#NULL!	#NULL!	#NULL!
1	1	2	2	1	1	3	2	1	1	1	1	4	1	4	4	1	1	1	1	2	3	4	1	1	3	4	4	4	2	1	#NULL!	#NULL!	#NULL!	#NULL!	#NULL!	#NULL!	#NULL!	#NULL!	#NULL!	#NULL!	#NULL!	#NULL!	#NULL!	#NULL!	#NULL!	#NULL!	#NULL!	#NULL!	#NULL!
1	1	1	2	1	1	3	2	4	1	5	1	3	1	5	4	1	4	1	1	5	4	3	2	2	5	4	3	5	3	1	#NULL!	#NULL!	#NULL!	#NULL!	#NULL!	#NULL!	#NULL!	#NULL!	#NULL!	#NULL!	#NULL!	#NULL!	#NULL!	#NULL!	#NULL!	#NULL!	#NULL!	#NULL!	#NULL!
1	1	1	0	1	3	4	1	1	1	5	1	4	1	1	4	1	4	1	1	1	1	5	5	1	4	1	4	4	4	0	#NULL!	#NULL!	#NULL!	#NULL!	#NULL!	#NULL!	#NULL!	#NULL!	#NULL!	#NULL!	#NULL!	#NULL!	#NULL!	#NULL!	#NULL!	#NULL!	#NULL!	#NULL!	#NULL!
1	1	1	0	1	1	5	5	2	4	5	5	5	5	2	3	3	3	2	3	3	2	5	1	1	1	3	4	3	3	0	#NULL!	#NULL!	#NULL!	#NULL!	#NULL!	#NULL!	#NULL!	#NULL!	#NULL!	#NULL!	#NULL!	#NULL!	#NULL!	#NULL!	#NULL!	#NULL!	#NULL!	#NULL!	#NULL!
1	1	1	0	1	5	1	2	2	1	4	3	4	2	3	3	1	4	1	3	3	3	2	2	1	3	4	3	3	3	0	#NULL!	#NULL!	#NULL!	#NULL!	#NULL!	#NULL!	#NULL!	#NULL!	#NULL!	#NULL!	#NULL!	#NULL!	#NULL!	#NULL!	#NULL!	#NULL!	#NULL!	#NULL!	#NULL!
1	1	1	2	1	2	4	2	2	3	3	2	3	1	3	4	1	3	1	1	1	3	3	3	1	3	3	3	3	3	0	#NULL!	#NULL!	#NULL!	#NULL!	#NULL!	#NULL!	#NULL!	#NULL!	#NULL!	#NULL!	#NULL!	#NULL!	#NULL!	#NULL!	#NULL!	#NULL!	#NULL!	#NULL!	#NULL!
1	1	1	1	1	1	3	2	4	1	5	3	5	2	2	5	1	4	2	1	5	3	3	3	2	4	4	3	4	4	1	#NULL!	#NULL!	#NULL!	#NULL!	#NULL!	#NULL!	#NULL!	#NULL!	#NULL!	#NULL!	#NULL!	#NULL!	#NULL!	#NULL!	#NULL!	#NULL!	#NULL!	#NULL!	#NULL!
1	1	1	0	1	1	4	3	1	1	5	1	5	1	5	4	4	3	1	2	2	5	5	3	1	3	4	4	4	4	0	#NULL!	#NULL!	#NULL!	#NULL!	#NULL!	#NULL!	#NULL!	#NULL!	#NULL!	#NULL!	#NULL!	#NULL!	#NULL!	#NULL!	#NULL!	#NULL!	#NULL!	#NULL!	#NULL!
1	1	1	0	1	1	3	1	2	1	1	1	5	1	4	4	1	3	1	1	5	3	5	3	1	3	3	3	3	4	0	#NULL!	#NULL!	#NULL!	#NULL!	#NULL!	#NULL!	#NULL!	#NULL!	#NULL!	#NULL!	#NULL!	#NULL!	#NULL!	#NULL!	#NULL!	#NULL!	#NULL!	#NULL!	#NULL!
1	1	1	1	1	3	2	1	1	1	2	5	5	2	3	3	1	4	2	5	1	1	5	3	1	5	4	3	4	4	1	#NULL!	#NULL!	#NULL!	#NULL!	#NULL!	#NULL!	#NULL!	#NULL!	#NULL!	#NULL!	#NULL!	#NULL!	#NULL!	#NULL!	#NULL!	#NULL!	#NULL!	#NULL!	#NULL!
1	1	1	0	1	1	5	1	1	1	1	1	4	1	4	4	1	4	1	4	3	1	2	4	1	4	4	4	3	4	1	#NULL!	#NULL!	#NULL!	#NULL!	#NULL!	#NULL!	#NULL!	#NULL!	#NULL!	#NULL!	#NULL!	#NULL!	#NULL!	#NULL!	#NULL!	#NULL!	#NULL!	#NULL!	#NULL!
1	1	1	1	1	1	1	3	2	1	5	1	3	1	4	4	1	4	1	1	1	1	1	1	1	4	4	4	4	4	1	#NULL!	#NULL!	#NULL!	#NULL!	#NULL!	#NULL!	#NULL!	#NULL!	#NULL!	#NULL!	#NULL!	#NULL!	#NULL!	#NULL!	#NULL!	#NULL!	#NULL!	#NULL!	#NULL!
1	1	3	1	1	4	4	5	1	1	3	1	4	4	3	4	1	1	1	3	3	4	3	3	1	4	4	4	5	4	1	#NULL!	#NULL!	#NULL!	#NULL!	#NULL!	#NULL!	#NULL!	#NULL!	#NULL!	#NULL!	#NULL!	#NULL!	#NULL!	#NULL!	#NULL!	#NULL!	#NULL!	#NULL!	#NULL!
1	1	1	0	1	1	4	5	3	1	5	5	5	2	4	4	4	5	2	2	2	5	4	5	1	5	5	3	3	3	0	#NULL!	#NULL!	#NULL!	#NULL!	#NULL!	#NULL!	#NULL!	#NULL!	#NULL!	#NULL!	#NULL!	#NULL!	#NULL!	#NULL!	#NULL!	#NULL!	#NULL!	#NULL!	#NULL!
1	1	3	0	1	4	2	2	5	1	5	2	5	2	5	4	4	5	1	5	2	5	5	3	3	5	5	3	3	3	0	#NULL!	#NULL!	#NULL!	#NULL!	#NULL!	#NULL!	#NULL!	#NULL!	#NULL!	#NULL!	#NULL!	#NULL!	#NULL!	#NULL!	#NULL!	#NULL!	#NULL!	#NULL!	#NULL!
1	1	1	2	1	3	5	2	1	1	5	2	5	1	2	3	1	3	1	4	3	3	3	5	1	4	4	4	4	3	1	#NULL!	#NULL!	#NULL!	#NULL!	#NULL!	#NULL!	#NULL!	#NULL!	#NULL!	#NULL!	#NULL!	#NULL!	#NULL!	#NULL!	#NULL!	#NULL!	#NULL!	#NULL!	#NULL!
1	1	0	0	1	1	3	4	2	1	1	1	5	1	3	3	2	4	3	3	5	3	3	5	1	5	4	4	5	4	0	#NULL!	#NULL!	#NULL!	#NULL!	#NULL!	#NULL!	#NULL!	#NULL!	#NULL!	#NULL!	#NULL!	#NULL!	#NULL!	#NULL!	#NULL!	#NULL!	#NULL!	#NULL!	#NULL!
1	1	0	1	1	4	2	1	2	1	1	2	1	1	4	4	2	2	1	1	1	3	2	3	1	1	1	2	1	3	1	#NULL!	#NULL!	#NULL!	#NULL!	#NULL!	#NULL!	#NULL!	#NULL!	#NULL!	#NULL!	#NULL!	#NULL!	#NULL!	#NULL!	#NULL!	#NULL!	#NULL!	#NULL!	#NULL!
1	1	2	0	1	3	2	1	3	1	4	2	5	1	4	4	1	3	1	3	4	4	4	1	1	4	4	4	4	4	1	#NULL!	#NULL!	#NULL!	#NULL!	#NULL!	#NULL!	#NULL!	#NULL!	#NULL!	#NULL!	#NULL!	#NULL!	#NULL!	#NULL!	#NULL!	#NULL!	#NULL!	#NULL!	#NULL!
1	1	1	0	1	1	1	3	3	1	5	5	4	1	4	3	1	5	2	2	5	5	5	2	1	3	5	3	5	3	0	#NULL!	#NULL!	#NULL!	#NULL!	#NULL!	#NULL!	#NULL!	#NULL!	#NULL!	#NULL!	#NULL!	#NULL!	#NULL!	#NULL!	#NULL!	#NULL!	#NULL!	#NULL!	#NULL!
1	1	1	2	1	1	4	2	5	3	5	1	5	1	4	4	1	3	1	3	2	4	3	4	2	4	4	2	5	4	1	#NULL!	#NULL!	#NULL!	#NULL!	#NULL!	#NULL!	#NULL!	#NULL!	#NULL!	#NULL!	#NULL!	#NULL!	#NULL!	#NULL!	#NULL!	#NULL!	#NULL!	#NULL!	#NULL!
1	1	1	1	1	1	4	2	1	1	5	1	3	1	1	4	1	3	4	4	3	4	4	1	1	1	4	3	4	4	1	#NULL!	#NULL!	#NULL!	#NULL!	#NULL!	#NULL!	#NULL!	#NULL!	#NULL!	#NULL!	#NULL!	#NULL!	#NULL!	#NULL!	#NULL!	#NULL!	#NULL!	#NULL!	#NULL!
1	1	1	1	1	3	4	3	1	1	5	1	3	2	3	3	2	2	2	4	2	3	2	2	3	4	4	4	4	4	1	#NULL!	#NULL!	#NULL!	#NULL!	#NULL!	#NULL!	#NULL!	#NULL!	#NULL!	#NULL!	#NULL!	#NULL!	#NULL!	#NULL!	#NULL!	#NULL!	#NULL!	#NULL!	#NULL!
1	1	1	0	1	1	4	3	2	2	2	3	4	1	5	3	1	3	1	3	3	2	1	3	2	3	3	3	4	4	0	#NULL!	#NULL!	#NULL!	#NULL!	#NULL!	#NULL!	#NULL!	#NULL!	#NULL!	#NULL!	#NULL!	#NULL!	#NULL!	#NULL!	#NULL!	#NULL!	#NULL!	#NULL!	#NULL!
1	1	3	0	1	1	3	3	1	1	3	3	3	1	2	3	1	3	2	2	5	3	3	2	2	3	4	4	3	4	0	#NULL!	#NULL!	#NULL!	#NULL!	#NULL!	#NULL!	#NULL!	#NULL!	#NULL!	#NULL!	#NULL!	#NULL!	#NULL!	#NULL!	#NULL!	#NULL!	#NULL!	#NULL!	#NULL!
1	1	3	1	1	1	2	3	2	1	3	3	2	1	4	4	1	4	1	3	2	1	4	2	1	5	4	3	5	3	0	#NULL!	#NULL!	#NULL!	#NULL!	#NULL!	#NULL!	#NULL!	#NULL!	#NULL!	#NULL!	#NULL!	#NULL!	#NULL!	#NULL!	#NULL!	#NULL!	#NULL!	#NULL!	#NULL!
1	1	1	1	1	1	2	2	1	1	3	3	3	2	3	3	1	5	3	3	3	5	3	5	2	3	3	4	4	4	0	#NULL!	#NULL!	#NULL!	#NULL!	#NULL!	#NULL!	#NULL!	#NULL!	#NULL!	#NULL!	#NULL!	#NULL!	#NULL!	#NULL!	#NULL!	#NULL!	#NULL!	#NULL!	#NULL!
1	1	1	0	1	2	3	2	5	1	5	2	3	1	1	3	1	3	1	3	1	5	3	1	1	3	4	4	3	4	1	#NULL!	#NULL!	#NULL!	#NULL!	#NULL!	#NULL!	#NULL!	#NULL!	#NULL!	#NULL!	#NULL!	#NULL!	#NULL!	#NULL!	#NULL!	#NULL!	#NULL!	#NULL!	#NULL!
1	1	1	0	1	2	3	2	5	1	5	1	4	1	2	4	1	3	1	3	2	5	5	1	1	3	4	3	3	4	0	#NULL!	#NULL!	#NULL!	#NULL!	#NULL!	#NULL!	#NULL!	#NULL!	#NULL!	#NULL!	#NULL!	#NULL!	#NULL!	#NULL!	#NULL!	#NULL!	#NULL!	#NULL!	#NULL!
1	2	0	0	1	2	3	2	5	1	5	1	4	1	5	4	1	3	1	3	1	5	5	1	1	3	4	4	3	4	1	#NULL!	#NULL!	#NULL!	#NULL!	#NULL!	#NULL!	#NULL!	#NULL!	#NULL!	#NULL!	#NULL!	#NULL!	#NULL!	#NULL!	#NULL!	#NULL!	#NULL!	#NULL!	#NULL!
2	1	2	1	1	3	4	1	1	1	3	3	4	1	4	4	4	5	1	1	1	4	5	1	1	4	4	4	4	4	1	0	0	1	1	1	#NULL!	#NULL!	#NULL!	#NULL!	#NULL!	#NULL!	#NULL!	#NULL!	#NULL!	#NULL!	#NULL!	#NULL!	#NULL!	#NULL!
2	2	2	1	1	1	1	1	3	1	4	1	4	1	3	4	1	2	1	2	1	1	1	3	1	4	4	4	4	4	0	0	3	0	0	1	#NULL!	#NULL!	#NULL!	#NULL!	#NULL!	#NULL!	#NULL!	#NULL!	#NULL!	#NULL!	#NULL!	#NULL!	#NULL!	#NULL!
2	0	0	1	1	2	5	1	5	3	5	4	5	5	3	3	3	3	3	5	5	3	3	5	1	5	5	5	4	4	1	0	0	1	1	1	#NULL!	#NULL!	#NULL!	#NULL!	#NULL!	#NULL!	#NULL!	#NULL!	#NULL!	#NULL!	#NULL!	#NULL!	#NULL!	#NULL!
1	2	1	0	1	1	3	2	2	1	2	2	3	1	3	5	1	3	2	3	5	3	5	2	1	3	4	4	3	4	0	#NULL!	#NULL!	#NULL!	#NULL!	#NULL!	#NULL!	#NULL!	#NULL!	#NULL!	#NULL!	#NULL!	#NULL!	#NULL!	#NULL!	#NULL!	#NULL!	#NULL!	#NULL!	#NULL!
1	2	1	2	1	2	1	4	1	1	4	2	4	1	4	4	1	4	1	3	5	5	4	4	1	4	4	4	4	4	0	#NULL!	#NULL!	#NULL!	#NULL!	#NULL!	#NULL!	#NULL!	#NULL!	#NULL!	#NULL!	#NULL!	#NULL!	#NULL!	#NULL!	#NULL!	#NULL!	#NULL!	#NULL!	#NULL!
1	1	1	1	1	4	3	1	2	1	5	3	5	1	3	3	2	5	3	3	2	3	3	3	1	4	4	4	4	4	1	#NULL!	#NULL!	#NULL!	#NULL!	#NULL!	#NULL!	#NULL!	#NULL!	#NULL!	#NULL!	#NULL!	#NULL!	#NULL!	#NULL!	#NULL!	#NULL!	#NULL!	#NULL!	#NULL!
1	1	1	1	1	2	5	1	3	1	5	1	3	2	3	3	3	2	2	4	4	1	5	5	1	4	4	4	4	4	1	#NULL!	#NULL!	#NULL!	#NULL!	#NULL!	#NULL!	#NULL!	#NULL!	#NULL!	#NULL!	#NULL!	#NULL!	#NULL!	#NULL!	#NULL!	#NULL!	#NULL!	#NULL!	#NULL!
1	1	1	0	1	1	2	5	3	5	5	2	3	1	1	4	4	5	2	2	3	3	1	3	1	1	4	4	4	4	0	#NULL!	#NULL!	#NULL!	#NULL!	#NULL!	#NULL!	#NULL!	#NULL!	#NULL!	#NULL!	#NULL!	#NULL!	#NULL!	#NULL!	#NULL!	#NULL!	#NULL!	#NULL!	#NULL!
1	1	1	2	1	3	3	1	1	1	3	5	5	2	3	5	1	3	2	2	5	3	3	5	1	3	3	3	3	4	1	#NULL!	#NULL!	#NULL!	#NULL!	#NULL!	#NULL!	#NULL!	#NULL!	#NULL!	#NULL!	#NULL!	#NULL!	#NULL!	#NULL!	#NULL!	#NULL!	#NULL!	#NULL!	#NULL!
1	1	1	0	1	5	4	2	1	1	2	5	5	2	1	4	2	4	4	4	4	5	3	5	1	4	4	4	4	5	0	#NULL!	#NULL!	#NULL!	#NULL!	#NULL!	#NULL!	#NULL!	#NULL!	#NULL!	#NULL!	#NULL!	#NULL!	#NULL!	#NULL!	#NULL!	#NULL!	#NULL!	#NULL!	#NULL!
1	2	1	0	1	3	5	3	1	1	4	1	5	1	2	4	1	4	1	4	3	4	4	3	1	4	4	4	1	4	0	#NULL!	#NULL!	#NULL!	#NULL!	#NULL!	#NULL!	#NULL!	#NULL!	#NULL!	#NULL!	#NULL!	#NULL!	#NULL!	#NULL!	#NULL!	#NULL!	#NULL!	#NULL!	#NULL!
1	2	1	0	1	3	3	2	4	1	5	1	3	1	3	4	1	4	3	3	5	5	5	3	1	3	4	4	4	3	0	#NULL!	#NULL!	#NULL!	#NULL!	#NULL!	#NULL!	#NULL!	#NULL!	#NULL!	#NULL!	#NULL!	#NULL!	#NULL!	#NULL!	#NULL!	#NULL!	#NULL!	#NULL!	#NULL!
1	1	1	0	1	3	5	1	4	1	5	3	5	5	5	3	5	3	1	3	2	2	5	2	1	3	3	4	4	4	0	#NULL!	#NULL!	#NULL!	#NULL!	#NULL!	#NULL!	#NULL!	#NULL!	#NULL!	#NULL!	#NULL!	#NULL!	#NULL!	#NULL!	#NULL!	#NULL!	#NULL!	#NULL!	#NULL!
1	2	1	1	1	1	1	3	2	1	5	3	4	1	3	4	1	4	1	4	1	4	1	4	5	4	4	4	4	4	1	#NULL!	#NULL!	#NULL!	#NULL!	#NULL!	#NULL!	#NULL!	#NULL!	#NULL!	#NULL!	#NULL!	#NULL!	#NULL!	#NULL!	#NULL!	#NULL!	#NULL!	#NULL!	#NULL!
1	1	1	0	1	1	3	2	5	4	5	3	1	3	1	5	3	4	3	2	2	5	5	3	1	3	5	3	4	3	0	#NULL!	#NULL!	#NULL!	#NULL!	#NULL!	#NULL!	#NULL!	#NULL!	#NULL!	#NULL!	#NULL!	#NULL!	#NULL!	#NULL!	#NULL!	#NULL!	#NULL!	#NULL!	#NULL!
1	1	1	0	1	3	2	1	5	1	5	1	3	1	3	3	1	2	3	1	5	3	3	5	1	4	4	4	4	4	0	#NULL!	#NULL!	#NULL!	#NULL!	#NULL!	#NULL!	#NULL!	#NULL!	#NULL!	#NULL!	#NULL!	#NULL!	#NULL!	#NULL!	#NULL!	#NULL!	#NULL!	#NULL!	#NULL!
1	2	1	0	1	3	5	1	1	1	5	1	5	1	2	5	1	1	5	5	5	5	5	1	1	1	4	4	4	3	0	#NULL!	#NULL!	#NULL!	#NULL!	#NULL!	#NULL!	#NULL!	#NULL!	#NULL!	#NULL!	#NULL!	#NULL!	#NULL!	#NULL!	#NULL!	#NULL!	#NULL!	#NULL!	#NULL!
1	1	1	1	1	3	1	3	1	2	5	4	5	5	3	4	1	4	1	3	1	4	4	2	1	3	4	4	4	4	1	#NULL!	#NULL!	#NULL!	#NULL!	#NULL!	#NULL!	#NULL!	#NULL!	#NULL!	#NULL!	#NULL!	#NULL!	#NULL!	#NULL!	#NULL!	#NULL!	#NULL!	#NULL!	#NULL!
1	1	1	0	1	3	1	3	2	2	3	1	3	1	3	4	1	3	1	3	2	3	2	2	1	3	4	4	3	4	0	#NULL!	#NULL!	#NULL!	#NULL!	#NULL!	#NULL!	#NULL!	#NULL!	#NULL!	#NULL!	#NULL!	#NULL!	#NULL!	#NULL!	#NULL!	#NULL!	#NULL!	#NULL!	#NULL!
1	1	1	1	1	4	2	1	5	1	2	2	5	4	2	3	1	3	2	4	2	2	3	3	1	3	4	4	3	3	1	#NULL!	#NULL!	#NULL!	#NULL!	#NULL!	#NULL!	#NULL!	#NULL!	#NULL!	#NULL!	#NULL!	#NULL!	#NULL!	#NULL!	#NULL!	#NULL!	#NULL!	#NULL!	#NULL!
1	1	1	1	1	4	2	2	3	2	5	2	3	2	3	4	1	3	2	3	5	3	2	4	2	5	4	3	4	3	0	#NULL!	#NULL!	#NULL!	#NULL!	#NULL!	#NULL!	#NULL!	#NULL!	#NULL!	#NULL!	#NULL!	#NULL!	#NULL!	#NULL!	#NULL!	#NULL!	#NULL!	#NULL!	#NULL!
1	2	2	2	1	3	4	2	1	1	1	1	3	3	4	4	1	4	3	1	1	1	1	1	1	4	4	4	4	4	1	#NULL!	#NULL!	#NULL!	#NULL!	#NULL!	#NULL!	#NULL!	#NULL!	#NULL!	#NULL!	#NULL!	#NULL!	#NULL!	#NULL!	#NULL!	#NULL!	#NULL!	#NULL!	#NULL!
1	2	2	2	1	2	3	2	5	1	4	1	3	1	3	4	1	4	1	4	3	3	3	3	1	4	4	4	3	4	1	0	0	0	0	0	1	5	2	1	1	5	1	4	1	4	4	1	4	1
1	2	1	0	1	1	4	5	5	1	5	2	2	2	1	4	1	5	1	1	3	5	5	2	5	5	3	5	3	4	0	0	0	0	0	0	1	1	1	1	1	5	1	5	1	4	4	1	1	1
1	2	1	2	1	1	1	2	1	1	5	3	5	1	2	4	1	3	1	3	3	4	5	3	1	3	3	3	3	4	0	0	0	0	0	0	1	3	4	1	1	5	3	1	4	4	4	1	4	1
1	2	1	0	1	1	5	1	1	1	5	1	5	5	3	4	2	5	1	2	1	4	2	1	1	5	4	4	5	4	0	0	0	0	0	0	2	4	2	2	1	5	2	5	2	3	3	1	3	1
1	2	2	0	1	1	5	3	1	1	5	5	4	4	5	4	1	4	2	1	1	2	2	3	4	4	4	4	4	4	0	0	0	0	0	0	1	3	5	1	1	5	5	3	2	5	4	3	5	2
1	2	3	1	1	1	4	2	1	1	4	1	4	2	3	4	1	3	4	1	4	3	3	3	4	4	4	4	4	4	1	0	0	0	0	0	1	4	1	1	1	5	1	3	2	4	4	1	4	1
1	1	0	0	1	1	5	1	1	1	5	2	4	1	3	4	1	3	1	2	2	5	5	3	2	3	3	4	4	4	1	0	0	0	0	0	1	4	1	1	1	1	1	4	1	4	4	1	2	1
1	2	1	0	1	1	5	1	1	1	5	1	5	5	3	4	1	5	1	2	1	5	1	2	1	5	3	3	5	3	0	0	0	0	0	0	1	4	2	1	2	5	2	5	2	2	3	2	4	3
1	2	2	2	1	3	3	1	1	3	5	2	3	5	1	4	1	3	1	4	4	5	5	3	1	3	4	3	4	4	0	0	0	0	0	0	1	4	1	1	1	5	1	4	1	4	4	1	1	1
1	2	1	0	1	1	5	2	2	1	5	1	5	1	3	4	1	3	1	2	1	1	1	3	2	3	3	3	3	3	0	0	0	0	0	0	1	4	1	2	1	5	2	5	2	4	4	1	3	1
1	2	1	0	1	1	5	1	1	1	5	1	5	5	3	3	2	5	2	2	1	4	2	1	1	5	4	4	5	4	0	0	0	0	0	0	2	4	2	2	1	5	2	5	2	3	3	1	3	1
1	2	1	0	1	2	5	1	5	1	1	4	1	1	5	3	1	4	1	5	3	2	5	1	2	4	5	3	5	3	0	0	0	0	0	0	3	4	2	5	1	5	2	5	2	5	4	2	4	1
1	2	3	1	1	4	4	2	4	2	1	1	4	2	3	4	1	3	3	3	1	4	3	1	1	3	4	4	4	4	1	0	0	0	0	0	1	4	1	1	1	5	1	4	1	4	4	1	1	1
1	2	1	2	1	3	1	2	1	1	5	3	5	3	5	4	1	3	1	3	4	3	5	3	1	4	4	4	4	3	1	0	0	0	0	0	1	5	1	4	1	5	2	5	5	3	4	1	3	1
1	2	1	2	1	1	2	5	4	1	5	2	3	5	3	4	2	5	1	5	5	5	3	1	1	5	5	4	5	5	0	0	0	0	0	0	1	4	2	1	1	5	2	4	5	4	4	1	4	1
1	2	1	0	1	1	5	1	5	1	5	5	1	1	5	5	2	5	2	5	3	5	5	3	5	5	3	3	5	3	0	0	0	0	0	0	1	3	5	5	5	5	5	2	2	3	3	1	3	3
1	1	1	1	1	2	2	2	2	2	5	2	2	5	2	3	1	4	3	3	1	5	3	3	1	4	4	4	3	3	1	0	0	0	0	0	3	4	2	1	1	2	1	2	2	4	4	1	3	1
1	1	0	1	1	3	1	1	1	2	4	1	5	1	4	4	1	4	4	4	4	3	4	2	1	4	4	4	4	4	1	0	0	0	0	0	4	4	1	1	1	1	1	1	1	4	4	1	5	2
1	1	1	0	1	4	4	3	5	2	5	3	5	2	3	5	1	5	1	3	5	5	5	5	2	5	3	3	5	5	0	0	0	0	0	0	4	2	2	2	1	5	2	5	3	2	4	2	4	2
1	1	1	2	1	4	3	1	5	5	3	4	5	1	2	3	1	3	1	1	2	3	3	4	5	4	3	4	4	4	0	0	0	0	0	0	2	3	1	1	5	5	1	3	2	4	4	1	4	1
1	1	3	0	1	1	3	2	5	2	5	2	4	1	2	5	1	3	2	2	3	2	4	5	1	4	4	4	3	4	0	0	0	0	0	0	1	4	3	1	1	5	2	3	1	4	4	1	3	1
1	1	1	1	1	2	1	3	4	1	5	2	3	1	4	4	4	3	1	5	2	4	5	2	1	4	4	4	3	3	0	0	0	0	0	0	2	4	2	4	1	1	1	4	3	3	4	4	4	4
1	1	0	2	1	5	5	1	1	2	5	1	4	1	3	4	1	4	3	4	4	4	3	4	1	4	4	4	4	4	0	0	0	0	0	0	4	4	1	1	1	1	1	1	1	4	4	1	4	1
1	1	1	0	1	1	4	2	1	2	5	1	3	1	3	4	1	2	2	4	3	4	3	2	1	4	4	4	4	4	0	0	0	0	0	0	1	4	5	2	1	2	1	5	3	3	3	4	4	1
1	1	2	0	1	4	2	3	2	1	5	2	3	2	4	3	2	3	1	2	2	2	3	1	1	2	4	3	3	3	0	0	0	0	0	0	4	3	2	1	1	4	2	5	3	4	3	1	4	1
1	1	1	0	1	4	2	3	2	1	5	4	5	5	5	5	4	1	1	2	1	5	5	3	2	5	3	4	5	4	0	0	0	0	0	0	1	4	1	1	1	2	1	3	2	3	4	1	2	1
1	1	1	0	1	1	3	1	1	3	5	1	3	2	5	3	1	3	1	3	1	3	5	5	3	4	4	4	4	4	0	0	0	0	0	0	2	3	2	1	4	5	1	3	3	4	4	1	2	1
1	1	1	1	1	1	4	2	1	1	5	1	3	1	5	4	1	3	3	3	3	4	4	5	1	4	4	4	4	4	1	0	0	0	0	0	2	4	3	1	2	3	1	3	2	4	4	1	2	1
1	1	1	0	1	1	3	2	4	1	2	1	2	1	2	4	1	3	2	3	1	5	5	3	1	4	4	4	3	4	0	0	0	0	0	0	1	4	3	2	1	1	2	1	4	3	4	1	3	2
1	1	1	0	1	1	3	2	1	3	5	1	3	2	5	3	1	3	1	3	2	5	3	5	2	3	3	3	3	3	0	0	0	0	0	0	2	3	2	1	4	5	1	3	1	4	4	1	4	1
1	1	1	1	1	1	3	2	5	2	5	2	3	2	3	3	2	5	1	2	5	5	5	5	5	3	3	3	3	3	1	0	0	0	0	0	1	2	5	5	1	5	1	5	1	3	3	1	5	2
2	2	2	0	1	1	5	1	4	4	1	2	3	2	4	4	1	4	3	2	4	4	5	1	1	3	4	3	2	4	0	#NULL!	#NULL!	#NULL!	#NULL!	#NULL!	#NULL!	#NULL!	#NULL!	#NULL!	#NULL!	#NULL!	#NULL!	#NULL!	#NULL!	#NULL!	#NULL!	#NULL!	#NULL!	#NULL!
2	1	2	2	1	1	4	1	4	1	1	4	4	1	4	4	1	1	4	1	1	4	4	1	1	4	4	4	4	4	1	#NULL!	#NULL!	#NULL!	#NULL!	#NULL!	#NULL!	#NULL!	#NULL!	#NULL!	#NULL!	#NULL!	#NULL!	#NULL!	#NULL!	#NULL!	#NULL!	#NULL!	#NULL!	#NULL!
2	0	2	0	1	1	1	3	1	1	3	4	1	1	3	4	1	3	1	3	3	4	3	4	1	3	4	4	3	4	0	#NULL!	#NULL!	#NULL!	#NULL!	#NULL!	#NULL!	#NULL!	#NULL!	#NULL!	#NULL!	#NULL!	#NULL!	#NULL!	#NULL!	#NULL!	#NULL!	#NULL!	#NULL!	#NULL!
2	1	2	1	1	1	1	3	1	1	3	4	1	1	3	4	1	3	1	3	3	4	4	4	1	3	4	4	3	4	1	#NULL!	#NULL!	#NULL!	#NULL!	#NULL!	#NULL!	#NULL!	#NULL!	#NULL!	#NULL!	#NULL!	#NULL!	#NULL!	#NULL!	#NULL!	#NULL!	#NULL!	#NULL!	#NULL!
2	1	2	0	1	4	3	2	1	1	5	1	4	1	2	4	1	3	1	2	5	3	1	3	1	4	4	3	3	5	0	#NULL!	#NULL!	#NULL!	#NULL!	#NULL!	#NULL!	#NULL!	#NULL!	#NULL!	#NULL!	#NULL!	#NULL!	#NULL!	#NULL!	#NULL!	#NULL!	#NULL!	#NULL!	#NULL!
2	2	2	1	1	1	1	1	1	1	4	1	1	1	4	4	1	5	1	1	1	4	1	1	1	4	1	1	1	1	0	#NULL!	#NULL!	#NULL!	#NULL!	#NULL!	#NULL!	#NULL!	#NULL!	#NULL!	#NULL!	#NULL!	#NULL!	#NULL!	#NULL!	#NULL!	#NULL!	#NULL!	#NULL!	#NULL!
2	1	2	1	1	4	1	1	1	1	1	4	1	1	4	4	1	4	1	1	3	1	1	1	1	4	4	4	4	4	1	#NULL!	#NULL!	#NULL!	#NULL!	#NULL!	#NULL!	#NULL!	#NULL!	#NULL!	#NULL!	#NULL!	#NULL!	#NULL!	#NULL!	#NULL!	#NULL!	#NULL!	#NULL!	#NULL!
2	1	2	0	1	1	3	1	1	1	5	4	1	1	4	4	1	4	1	1	1	4	1	2	1	4	4	4	4	4	0	#NULL!	#NULL!	#NULL!	#NULL!	#NULL!	#NULL!	#NULL!	#NULL!	#NULL!	#NULL!	#NULL!	#NULL!	#NULL!	#NULL!	#NULL!	#NULL!	#NULL!	#NULL!	#NULL!
2	1	2	0	1	3	1	1	1	1	1	5	1	3	1	4	3	3	4	5	4	3	3	3	4	5	2	3	5	1	0	#NULL!	#NULL!	#NULL!	#NULL!	#NULL!	#NULL!	#NULL!	#NULL!	#NULL!	#NULL!	#NULL!	#NULL!	#NULL!	#NULL!	#NULL!	#NULL!	#NULL!	#NULL!	#NULL!
2	1	2	1	1	4	3	4	1	5	4	4	4	1	4	4	1	4	4	4	1	1	1	1	1	4	4	4	4	4	1	#NULL!	#NULL!	#NULL!	#NULL!	#NULL!	#NULL!	#NULL!	#NULL!	#NULL!	#NULL!	#NULL!	#NULL!	#NULL!	#NULL!	#NULL!	#NULL!	#NULL!	#NULL!	#NULL!
2	1	2	1	1	4	3	1	1	5	4	4	4	1	4	4	1	4	4	4	1	1	5	3	1	4	4	4	4	4	1	#NULL!	#NULL!	#NULL!	#NULL!	#NULL!	#NULL!	#NULL!	#NULL!	#NULL!	#NULL!	#NULL!	#NULL!	#NULL!	#NULL!	#NULL!	#NULL!	#NULL!	#NULL!	#NULL!
2	1	2	2	1	1	4	1	4	1	4	4	1	1	3	4	1	4	1	1	1	4	1	3	1	4	4	4	4	4	0	#NULL!	#NULL!	#NULL!	#NULL!	#NULL!	#NULL!	#NULL!	#NULL!	#NULL!	#NULL!	#NULL!	#NULL!	#NULL!	#NULL!	#NULL!	#NULL!	#NULL!	#NULL!	#NULL!
1	1	2	2	1	5	1	1	2	1	1	3	5	4	3	4	1	4	2	2	1	3	5	4	1	3	3	3	1	4	1	#NULL!	#NULL!	#NULL!	#NULL!	#NULL!	#NULL!	#NULL!	#NULL!	#NULL!	#NULL!	#NULL!	#NULL!	#NULL!	#NULL!	#NULL!	#NULL!	#NULL!	#NULL!	#NULL!
2	2	2	2	1	1	4	2	2	1	4	2	4	1	4	4	1	3	2	1	2	3	2	2	1	4	4	4	4	4	0	#NULL!	#NULL!	#NULL!	#NULL!	#NULL!	#NULL!	#NULL!	#NULL!	#NULL!	#NULL!	#NULL!	#NULL!	#NULL!	#NULL!	#NULL!	#NULL!	#NULL!	#NULL!	#NULL!
2	3	2	1	1	2	4	2	2	1	4	1	4	1	4	4	1	1	2	2	2	3	2	2	1	4	4	4	4	3	1	#NULL!	#NULL!	#NULL!	#NULL!	#NULL!	#NULL!	#NULL!	#NULL!	#NULL!	#NULL!	#NULL!	#NULL!	#NULL!	#NULL!	#NULL!	#NULL!	#NULL!	#NULL!	#NULL!
2	2	2	1	1	2	4	1	1	1	3	2	3	1	4	4	1	3	2	2	1	3	4	4	1	4	4	4	4	4	1	#NULL!	#NULL!	#NULL!	#NULL!	#NULL!	#NULL!	#NULL!	#NULL!	#NULL!	#NULL!	#NULL!	#NULL!	#NULL!	#NULL!	#NULL!	#NULL!	#NULL!	#NULL!	#NULL!
2	1	2	1	1	4	3	1	1	1	5	4	3	4	4	4	1	4	1	4	1	4	4	4	1	4	4	4	4	4	1	#NULL!	#NULL!	#NULL!	#NULL!	#NULL!	#NULL!	#NULL!	#NULL!	#NULL!	#NULL!	#NULL!	#NULL!	#NULL!	#NULL!	#NULL!	#NULL!	#NULL!	#NULL!	#NULL!
2	1	2	0	1	3	4	1	3	5	3	4	1	4	4	4	1	4	1	2	1	4	1	4	1	4	4	4	3	4	0	#NULL!	#NULL!	#NULL!	#NULL!	#NULL!	#NULL!	#NULL!	#NULL!	#NULL!	#NULL!	#NULL!	#NULL!	#NULL!	#NULL!	#NULL!	#NULL!	#NULL!	#NULL!	#NULL!
2	0	3	1	1	1	4	1	4	4	4	3	4	1	4	4	5	4	1	1	1	1	1	5	1	4	4	4	1	3	1	#NULL!	#NULL!	#NULL!	#NULL!	#NULL!	#NULL!	#NULL!	#NULL!	#NULL!	#NULL!	#NULL!	#NULL!	#NULL!	#NULL!	#NULL!	#NULL!	#NULL!	#NULL!	#NULL!
2	2	2	2	1	1	4	1	1	1	1	1	3	1	4	4	1	2	1	1	1	4	4	2	1	4	4	4	4	4	1	#NULL!	#NULL!	#NULL!	#NULL!	#NULL!	#NULL!	#NULL!	#NULL!	#NULL!	#NULL!	#NULL!	#NULL!	#NULL!	#NULL!	#NULL!	#NULL!	#NULL!	#NULL!	#NULL!
2	1	2	0	0	1	4	1	1	1	4	5	4	4	4	4	4	4	4	5	1	1	1	5	1	4	4	4	1	4	0	#NULL!	#NULL!	#NULL!	#NULL!	#NULL!	#NULL!	#NULL!	#NULL!	#NULL!	#NULL!	#NULL!	#NULL!	#NULL!	#NULL!	#NULL!	#NULL!	#NULL!	#NULL!	#NULL!
2	1	2	1	1	1	4	1	1	1	1	1	3	1	4	4	1	2	1	1	1	4	4	2	1	4	4	4	4	4	1	#NULL!	#NULL!	#NULL!	#NULL!	#NULL!	#NULL!	#NULL!	#NULL!	#NULL!	#NULL!	#NULL!	#NULL!	#NULL!	#NULL!	#NULL!	#NULL!	#NULL!	#NULL!	#NULL!
2	1	2	2	1	1	4	1	1	1	1	1	3	1	4	4	1	2	1	1	1	4	4	2	1	4	4	4	4	4	1	#NULL!	#NULL!	#NULL!	#NULL!	#NULL!	#NULL!	#NULL!	#NULL!	#NULL!	#NULL!	#NULL!	#NULL!	#NULL!	#NULL!	#NULL!	#NULL!	#NULL!	#NULL!	#NULL!
2	1	2	2	1	1	4	1	1	1	1	1	3	1	4	4	1	2	1	1	1	4	4	2	1	4	4	4	4	4	0	#NULL!	#NULL!	#NULL!	#NULL!	#NULL!	#NULL!	#NULL!	#NULL!	#NULL!	#NULL!	#NULL!	#NULL!	#NULL!	#NULL!	#NULL!	#NULL!	#NULL!	#NULL!	#NULL!
3	2	0	1	1	2	1	1	2	1	5	4	4	1	4	4	1	3	1	2	2	4	4	4	1	4	4	4	2	4	0	0	0	1	1	1	#NULL!	#NULL!	#NULL!	#NULL!	#NULL!	#NULL!	#NULL!	#NULL!	#NULL!	#NULL!	#NULL!	#NULL!	#NULL!	#NULL!
3	0	0	1	1	5	1	5	4	5	5	3	3	1	4	4	1	5	1	1	5	1	1	5	1	3	4	1	4	4	0	0	0	#NULL!	1	1	#NULL!	#NULL!	#NULL!	#NULL!	#NULL!	#NULL!	#NULL!	#NULL!	#NULL!	#NULL!	#NULL!	#NULL!	#NULL!	#NULL!
3	1	0	2	0	5	1	5	4	5	1	1	5	1	5	4	1	5	1	1	5	1	1	5	4	4	4	1	5	3	0	0	6	#NULL!	#NULL!	#NULL!	#NULL!	#NULL!	#NULL!	#NULL!	#NULL!	#NULL!	#NULL!	#NULL!	#NULL!	#NULL!	#NULL!	#NULL!	#NULL!	#NULL!
3	2	3	0	1	1	4	1	1	1	3	1	3	1	4	4	1	4	1	1	1	4	2	1	1	4	4	4	4	4	0	0	3	0	0	2	#NULL!	#NULL!	#NULL!	#NULL!	#NULL!	#NULL!	#NULL!	#NULL!	#NULL!	#NULL!	#NULL!	#NULL!	#NULL!	#NULL!
3	1	0	1	1	1	3	1	4	4	3	1	4	1	4	4	1	4	1	1	1	1	1	3	1	1	4	4	4	4	1	0	0	1	1	2	#NULL!	#NULL!	#NULL!	#NULL!	#NULL!	#NULL!	#NULL!	#NULL!	#NULL!	#NULL!	#NULL!	#NULL!	#NULL!	#NULL!
3	2	2	1	1	2	4	2	4	1	4	3	3	1	4	4	1	4	2	1	2	3	1	3	1	4	4	3	3	3	0	0	3	1	1	1	#NULL!	#NULL!	#NULL!	#NULL!	#NULL!	#NULL!	#NULL!	#NULL!	#NULL!	#NULL!	#NULL!	#NULL!	#NULL!	#NULL!
3	1	3	0	1	1	4	1	2	1	5	2	3	1	4	3	1	3	2	1	1	3	1	2	1	4	4	4	4	4	#NULL!	0	3	0	0	1	#NULL!	#NULL!	#NULL!	#NULL!	#NULL!	#NULL!	#NULL!	#NULL!	#NULL!	#NULL!	#NULL!	#NULL!	#NULL!	#NULL!
3	2	0	0	1	1	4	1	1	1	4	4	4	1	4	4	1	4	1	1	1	4	2	1	1	4	4	4	4	4	1	1	3	0	0	2	#NULL!	#NULL!	#NULL!	#NULL!	#NULL!	#NULL!	#NULL!	#NULL!	#NULL!	#NULL!	#NULL!	#NULL!	#NULL!	#NULL!
3	1	3	1	1	1	4	1	1	1	4	1	4	1	4	4	1	4	1	1	1	4	1	1	1	4	4	4	4	4	1	0	3	0	1	2	#NULL!	#NULL!	#NULL!	#NULL!	#NULL!	#NULL!	#NULL!	#NULL!	#NULL!	#NULL!	#NULL!	#NULL!	#NULL!	#NULL!
3	0	0	1	0	1	2	1	3	4	1	1	1	1	1	4	5	1	4	5	4	3	1	4	1	4	4	4	4	3	1	0	0	0	1	1	#NULL!	#NULL!	#NULL!	#NULL!	#NULL!	#NULL!	#NULL!	#NULL!	#NULL!	#NULL!	#NULL!	#NULL!	#NULL!	#NULL!
3	1	3	1	1	1	5	1	1	1	5	3	4	2	4	4	1	3	1	3	1	2	2	3	1	4	4	4	4	4	0	0	3	1	1	1	#NULL!	#NULL!	#NULL!	#NULL!	#NULL!	#NULL!	#NULL!	#NULL!	#NULL!	#NULL!	#NULL!	#NULL!	#NULL!	#NULL!
3	0	0	1	0	3	5	1	5	5	5	5	5	5	5	4	1	5	4	5	5	5	5	5	1	4	5	5	5	4	0	0	0	1	1	2	#NULL!	#NULL!	#NULL!	#NULL!	#NULL!	#NULL!	#NULL!	#NULL!	#NULL!	#NULL!	#NULL!	#NULL!	#NULL!	#NULL!
3	0	0	1	1	1	4	1	1	1	1	1	4	1	4	4	4	4	4	4	1	1	4	4	1	4	4	4	4	4	1	0	3	1	1	2	#NULL!	#NULL!	#NULL!	#NULL!	#NULL!	#NULL!	#NULL!	#NULL!	#NULL!	#NULL!	#NULL!	#NULL!	#NULL!	#NULL!
3	0	0	1	1	1	4	1	3	1	1	3	3	2	4	4	1	4	2	1	1	3	1	3	1	4	4	4	4	4	0	0	0	1	#NULL!	1	#NULL!	#NULL!	#NULL!	#NULL!	#NULL!	#NULL!	#NULL!	#NULL!	#NULL!	#NULL!	#NULL!	#NULL!	#NULL!	#NULL!
3	0	0	1	1	1	3	1	1	2	3	2	5	2	1	4	2	2	3	4	2	1	1	3	1	4	4	4	3	3	0	0	0	0	1	1	#NULL!	#NULL!	#NULL!	#NULL!	#NULL!	#NULL!	#NULL!	#NULL!	#NULL!	#NULL!	#NULL!	#NULL!	#NULL!	#NULL!
3	0	0	1	1	1	4	1	2	1	2	1	3	2	1	4	1	3	4	4	1	1	1	4	1	4	4	4	1	4	0	0	0	1	1	1	#NULL!	#NULL!	#NULL!	#NULL!	#NULL!	#NULL!	#NULL!	#NULL!	#NULL!	#NULL!	#NULL!	#NULL!	#NULL!	#NULL!
3	0	0	0	1	1	1	2	3	4	5	5	2	2	5	4	3	5	3	3	1	5	5	3	4	4	4	4	4	4	0	0	0	#NULL!	#NULL!	2	#NULL!	#NULL!	#NULL!	#NULL!	#NULL!	#NULL!	#NULL!	#NULL!	#NULL!	#NULL!	#NULL!	#NULL!	#NULL!	#NULL!
3	2	3	1	1	2	5	1	4	1	3	4	3	2	4	4	1	4	2	4	4	1	1	4	1	4	4	4	4	2	0	0	3	1	1	1	#NULL!	#NULL!	#NULL!	#NULL!	#NULL!	#NULL!	#NULL!	#NULL!	#NULL!	#NULL!	#NULL!	#NULL!	#NULL!	#NULL!
3	1	3	1	1	3	4	1	1	1	5	2	5	2	5	4	1	5	1	1	1	5	1	1	5	4	4	4	1	4	0	0	3	1	1	2	#NULL!	#NULL!	#NULL!	#NULL!	#NULL!	#NULL!	#NULL!	#NULL!	#NULL!	#NULL!	#NULL!	#NULL!	#NULL!	#NULL!
3	2	0	1	1	1	4	1	1	1	5	4	5	1	5	4	1	4	2	1	5	5	5	5	1	4	4	4	3	3	0	0	3	1	1	1	#NULL!	#NULL!	#NULL!	#NULL!	#NULL!	#NULL!	#NULL!	#NULL!	#NULL!	#NULL!	#NULL!	#NULL!	#NULL!	#NULL!
2	2	3	1	1	1	1	1	1	1	1	2	1	2	1	4	1	4	1	1	1	3	3	3	1	4	4	4	4	4	1	#NULL!	#NULL!	#NULL!	#NULL!	#NULL!	#NULL!	#NULL!	#NULL!	#NULL!	#NULL!	#NULL!	#NULL!	#NULL!	#NULL!	#NULL!	#NULL!	#NULL!	#NULL!	#NULL!
2	2	2	2	1	1	4	1	1	1	1	1	4	5	4	4	1	4	1	1	1	4	4	1	5	4	4	4	4	4	0	#NULL!	#NULL!	#NULL!	#NULL!	#NULL!	#NULL!	#NULL!	#NULL!	#NULL!	#NULL!	#NULL!	#NULL!	#NULL!	#NULL!	#NULL!	#NULL!	#NULL!	#NULL!	#NULL!
1	0	1	0	1	1	4	1	2	1	1	4	1	3	1	3	1	3	3	2	3	1	1	4	1	4	4	4	4	4	1	#NULL!	#NULL!	#NULL!	#NULL!	#NULL!	#NULL!	#NULL!	#NULL!	#NULL!	#NULL!	#NULL!	#NULL!	#NULL!	#NULL!	#NULL!	#NULL!	#NULL!	#NULL!	#NULL!
1	1	1	2	1	1	3	1	2	1	5	4	5	4	5	3	1	4	1	3	1	5	1	4	1	3	3	4	4	4	0	#NULL!	#NULL!	#NULL!	#NULL!	#NULL!	#NULL!	#NULL!	#NULL!	#NULL!	#NULL!	#NULL!	#NULL!	#NULL!	#NULL!	#NULL!	#NULL!	#NULL!	#NULL!	#NULL!
1	1	1	2	1	1	3	1	1	1	2	2	5	3	4	4	1	3	2	1	1	2	2	3	1	4	4	4	3	4	0	#NULL!	#NULL!	#NULL!	#NULL!	#NULL!	#NULL!	#NULL!	#NULL!	#NULL!	#NULL!	#NULL!	#NULL!	#NULL!	#NULL!	#NULL!	#NULL!	#NULL!	#NULL!	#NULL!
1	1	1	0	1	1	4	2	1	1	4	1	3	4	1	4	1	5	1	1	2	2	1	1	1	4	4	4	4	4	1	#NULL!	#NULL!	#NULL!	#NULL!	#NULL!	#NULL!	#NULL!	#NULL!	#NULL!	#NULL!	#NULL!	#NULL!	#NULL!	#NULL!	#NULL!	#NULL!	#NULL!	#NULL!	#NULL!
1	1	1	2	1	1	4	1	2	1	5	4	3	1	2	1	1	5	1	5	1	1	5	1	1	5	4	4	4	4	1	#NULL!	#NULL!	#NULL!	#NULL!	#NULL!	#NULL!	#NULL!	#NULL!	#NULL!	#NULL!	#NULL!	#NULL!	#NULL!	#NULL!	#NULL!	#NULL!	#NULL!	#NULL!	#NULL!
1	1	1	2	1	5	1	1	3	1	4	3	5	3	4	4	2	4	4	1	1	3	2	3	1	4	4	4	4	4	0	#NULL!	#NULL!	#NULL!	#NULL!	#NULL!	#NULL!	#NULL!	#NULL!	#NULL!	#NULL!	#NULL!	#NULL!	#NULL!	#NULL!	#NULL!	#NULL!	#NULL!	#NULL!	#NULL!
1	1	2	1	1	1	3	1	1	1	3	1	4	3	2	4	4	1	3	4	1	4	2	2	1	4	4	4	3	1	1	#NULL!	#NULL!	#NULL!	#NULL!	#NULL!	#NULL!	#NULL!	#NULL!	#NULL!	#NULL!	#NULL!	#NULL!	#NULL!	#NULL!	#NULL!	#NULL!	#NULL!	#NULL!	#NULL!
1	0	1	2	1	1	3	1	1	2	5	2	5	3	3	2	3	3	4	3	3	3	3	5	1	5	1	3	3	3	0	#NULL!	#NULL!	#NULL!	#NULL!	#NULL!	#NULL!	#NULL!	#NULL!	#NULL!	#NULL!	#NULL!	#NULL!	#NULL!	#NULL!	#NULL!	#NULL!	#NULL!	#NULL!	#NULL!
3	0	0	1	1	1	4	1	1	4	5	1	1	1	5	4	1	5	4	4	4	1	4	4	1	4	4	4	4	4	1	0	0	1	1	1	#NULL!	#NULL!	#NULL!	#NULL!	#NULL!	#NULL!	#NULL!	#NULL!	#NULL!	#NULL!	#NULL!	#NULL!	#NULL!	#NULL!
3	2	#NULL!	1	1	1	4	2	1	1	1	1	4	1	4	4	1	3	1	1	1	4	4	1	1	4	4	3	3	4	1	0	3	1	1	2	#NULL!	#NULL!	#NULL!	#NULL!	#NULL!	#NULL!	#NULL!	#NULL!	#NULL!	#NULL!	#NULL!	#NULL!	#NULL!	#NULL!
3	0	0	1	1	3	3	1	1	1	2	3	3	2	3	4	1	3	3	3	2	3	2	3	2	4	4	4	4	3	0	0	0	1	1	1	#NULL!	#NULL!	#NULL!	#NULL!	#NULL!	#NULL!	#NULL!	#NULL!	#NULL!	#NULL!	#NULL!	#NULL!	#NULL!	#NULL!
3	1	0	1	1	1	4	2	1	2	4	3	1	1	1	4	1	4	3	4	1	4	2	3	1	4	4	3	4	4	1	0	3	1	1	1	#NULL!	#NULL!	#NULL!	#NULL!	#NULL!	#NULL!	#NULL!	#NULL!	#NULL!	#NULL!	#NULL!	#NULL!	#NULL!	#NULL!
3	1	3	0	1	1	4	1	1	1	4	4	4	1	4	4	1	4	1	4	1	4	1	4	1	4	4	4	4	4	1	0	3	0	0	#NULL!	#NULL!	#NULL!	#NULL!	#NULL!	#NULL!	#NULL!	#NULL!	#NULL!	#NULL!	#NULL!	#NULL!	#NULL!	#NULL!	#NULL!
3	0	0	1	1	4	3	2	2	1	4	1	3	1	1	4	2	5	4	4	1	4	4	1	1	2	4	4	4	4	1	0	3	1	1	0	#NULL!	#NULL!	#NULL!	#NULL!	#NULL!	#NULL!	#NULL!	#NULL!	#NULL!	#NULL!	#NULL!	#NULL!	#NULL!	#NULL!
3	2	3	1	1	1	3	1	1	1	5	4	1	3	4	3	3	3	1	1	1	1	1	3	1	4	4	4	4	4	0	0	3	1	1	2	#NULL!	#NULL!	#NULL!	#NULL!	#NULL!	#NULL!	#NULL!	#NULL!	#NULL!	#NULL!	#NULL!	#NULL!	#NULL!	#NULL!
3	1	3	1	1	1	3	3	5	1	5	4	5	3	3	3	2	5	3	1	4	3	5	3	1	1	3	3	1	4	0	0	3	1	1	2	#NULL!	#NULL!	#NULL!	#NULL!	#NULL!	#NULL!	#NULL!	#NULL!	#NULL!	#NULL!	#NULL!	#NULL!	#NULL!	#NULL!
3	0	0	1	1	4	5	1	1	5	1	3	2	1	4	4	1	4	1	1	1	4	5	4	1	4	4	4	4	1	0	0	6	#NULL!	1	0	#NULL!	#NULL!	#NULL!	#NULL!	#NULL!	#NULL!	#NULL!	#NULL!	#NULL!	#NULL!	#NULL!	#NULL!	#NULL!	#NULL!
3	0	0	1	1	1	4	1	1	4	5	1	1	1	5	4	1	5	4	4	4	1	4	4	1	4	4	4	4	4	1	0	0	1	1	1	#NULL!	#NULL!	#NULL!	#NULL!	#NULL!	#NULL!	#NULL!	#NULL!	#NULL!	#NULL!	#NULL!	#NULL!	#NULL!	#NULL!
3	3	#NULL!	1	1	1	4	2	1	1	1	1	4	1	4	4	1	3	1	1	1	4	4	1	1	4	4	3	3	4	1	0	3	1	1	2	#NULL!	#NULL!	#NULL!	#NULL!	#NULL!	#NULL!	#NULL!	#NULL!	#NULL!	#NULL!	#NULL!	#NULL!	#NULL!	#NULL!
3	0	0	1	1	3	3	1	1	1	2	3	3	2	3	4	1	3	3	3	2	3	2	3	2	4	4	4	4	3	0	0	0	1	1	1	#NULL!	#NULL!	#NULL!	#NULL!	#NULL!	#NULL!	#NULL!	#NULL!	#NULL!	#NULL!	#NULL!	#NULL!	#NULL!	#NULL!
3	1	0	1	1	1	4	2	1	2	4	3	1	1	1	4	1	4	3	4	1	4	2	3	1	4	4	3	4	4	1	0	3	1	1	1	#NULL!	#NULL!	#NULL!	#NULL!	#NULL!	#NULL!	#NULL!	#NULL!	#NULL!	#NULL!	#NULL!	#NULL!	#NULL!	#NULL!
3	1	3	1	1	1	4	1	1	1	4	4	4	1	4	4	1	4	1	4	1	4	1	4	1	4	4	4	4	4	1	0	3	0	0	#NULL!	#NULL!	#NULL!	#NULL!	#NULL!	#NULL!	#NULL!	#NULL!	#NULL!	#NULL!	#NULL!	#NULL!	#NULL!	#NULL!	#NULL!
3	0	0	1	1	1	3	2	2	1	4	1	3	1	1	4	2	5	4	4	1	4	4	1	1	2	4	4	4	4	1	0	3	1	1	0	#NULL!	#NULL!	#NULL!	#NULL!	#NULL!	#NULL!	#NULL!	#NULL!	#NULL!	#NULL!	#NULL!	#NULL!	#NULL!	#NULL!
3	3	3	1	1	1	3	1	1	1	5	4	1	3	4	3	3	3	1	1	1	1	1	3	1	4	4	4	4	4	0	0	3	1	1	2	#NULL!	#NULL!	#NULL!	#NULL!	#NULL!	#NULL!	#NULL!	#NULL!	#NULL!	#NULL!	#NULL!	#NULL!	#NULL!	#NULL!
3	1	3	1	1	1	3	3	5	1	5	4	5	3	3	3	2	5	3	1	4	3	5	3	1	1	3	3	1	4	0	0	3	1	1	2	#NULL!	#NULL!	#NULL!	#NULL!	#NULL!	#NULL!	#NULL!	#NULL!	#NULL!	#NULL!	#NULL!	#NULL!	#NULL!	#NULL!
3	0	0	1	1	4	5	1	1	5	1	3	2	1	4	4	1	4	1	1	1	4	5	4	1	4	4	4	4	1	0	0	6	#NULL!	1	0	#NULL!	#NULL!	#NULL!	#NULL!	#NULL!	#NULL!	#NULL!	#NULL!	#NULL!	#NULL!	#NULL!	#NULL!	#NULL!	#NULL!
4	0	3	1	1	5	3	3	3	3	3	3	3	3	3	3	3	3	3	3	3	3	3	3	5	3	5	3	3	3	0	0	0	0	1	0	#NULL!	#NULL!	#NULL!	#NULL!	#NULL!	#NULL!	#NULL!	#NULL!	#NULL!	#NULL!	#NULL!	#NULL!	#NULL!	#NULL!
4	1	3	1	1	1	1	5	4	1	5	5	5	1	1	4	1	3	4	5	3	3	1	4	1	4	4	4	4	4	0	0	0	0	1	2	#NULL!	#NULL!	#NULL!	#NULL!	#NULL!	#NULL!	#NULL!	#NULL!	#NULL!	#NULL!	#NULL!	#NULL!	#NULL!	#NULL!
4	0	3	1	1	2	4	1	5	5	5	1	3	2	1	4	1	4	4	4	4	5	1	3	1	4	4	4	3	4	1	0	0	0	1	1	#NULL!	#NULL!	#NULL!	#NULL!	#NULL!	#NULL!	#NULL!	#NULL!	#NULL!	#NULL!	#NULL!	#NULL!	#NULL!	#NULL!
4	2	0	1	1	1	5	2	5	1	5	5	5	2	2	3	3	5	5	5	1	5	5	5	5	3	3	4	3	3	1	0	0	0	1	1	#NULL!	#NULL!	#NULL!	#NULL!	#NULL!	#NULL!	#NULL!	#NULL!	#NULL!	#NULL!	#NULL!	#NULL!	#NULL!	#NULL!
4	2	0	1	1	3	5	1	2	1	5	1	3	1	3	4	1	4	2	1	1	4	2	3	1	4	4	4	3	4	1	0	0	0	1	2	#NULL!	#NULL!	#NULL!	#NULL!	#NULL!	#NULL!	#NULL!	#NULL!	#NULL!	#NULL!	#NULL!	#NULL!	#NULL!	#NULL!
4	0	3	1	1	1	5	1	5	5	5	5	5	5	3	4	3	5	2	2	5	5	2	2	2	5	4	5	5	4	0	0	0	0	1	2	#NULL!	#NULL!	#NULL!	#NULL!	#NULL!	#NULL!	#NULL!	#NULL!	#NULL!	#NULL!	#NULL!	#NULL!	#NULL!	#NULL!
4	1	3	1	1	2	3	2	4	1	5	1	5	2	4	3	2	1	4	4	1	4	5	2	1	1	4	4	4	4	1	0	0	0	1	2	#NULL!	#NULL!	#NULL!	#NULL!	#NULL!	#NULL!	#NULL!	#NULL!	#NULL!	#NULL!	#NULL!	#NULL!	#NULL!	#NULL!
4	1	0	1	#NULL!	1	4	1	4	1	4	4	1	1	4	4	3	4	4	4	4	3	1	1	1	1	4	4	1	4	1	0	4	0	1	2	#NULL!	#NULL!	#NULL!	#NULL!	#NULL!	#NULL!	#NULL!	#NULL!	#NULL!	#NULL!	#NULL!	#NULL!	#NULL!	#NULL!
4	1	3	1	1	4	4	1	5	5	3	3	2	3	3	4	2	5	3	4	4	5	4	3	4	4	4	4	4	4	0	0	0	1	0	1	#NULL!	#NULL!	#NULL!	#NULL!	#NULL!	#NULL!	#NULL!	#NULL!	#NULL!	#NULL!	#NULL!	#NULL!	#NULL!	#NULL!
4	2	3	2	1	1	1	4	1	1	3	2	1	3	4	3	1	4	1	2	5	5	5	2	1	4	4	4	4	4	0	0	6	0	1	0	#NULL!	#NULL!	#NULL!	#NULL!	#NULL!	#NULL!	#NULL!	#NULL!	#NULL!	#NULL!	#NULL!	#NULL!	#NULL!	#NULL!
4	1	2	1	1	3	4	1	1	1	1	3	1	1	1	4	1	4	4	4	1	1	1	1	1	4	4	4	5	4	0	0	0	0	1	1	#NULL!	#NULL!	#NULL!	#NULL!	#NULL!	#NULL!	#NULL!	#NULL!	#NULL!	#NULL!	#NULL!	#NULL!	#NULL!	#NULL!
4	0	0	1	1	3	3	3	1	2	5	3	5	3	3	3	2	3	2	3	5	3	5	3	2	5	5	3	5	3	0	0	0	0	1	0	#NULL!	#NULL!	#NULL!	#NULL!	#NULL!	#NULL!	#NULL!	#NULL!	#NULL!	#NULL!	#NULL!	#NULL!	#NULL!	#NULL!
4	2	0	1	1	1	1	2	1	1	4	3	1	1	1	4	4	1	1	1	2	1	1	1	1	4	4	4	4	4	0	0	0	0	1	1	4	4	1	1	1	1	1	1	1	1	4	1	4	1
4	1	3	1	1	1	4	1	4	1	5	4	5	3	4	4	4	5	4	3	4	5	1	4	1	4	3	4	4	4	0	0	3	0	1	1	1	4	1	1	1	3	5	5	5	4	4	4	5	1
4	0	0	1	1	1	1	1	1	1	1	1	4	1	4	4	1	4	2	3	3	4	4	4	1	4	4	4	4	4	1	0	0	0	1	2	1	4	3	1	1	5	1	4	1	3	4	1	4	2
4	0	0	1	1	4	2	1	3	1	3	4	1	3	4	3	4	2	1	4	2	1	3	3	1	4	4	4	4	4	1	0	0	0	1	1	1	3	1	3	1	3	3	1	3	3	3	4	5	4
4	2	3	1	1	1	4	1	1	1	4	1	5	1	4	4	1	4	1	2	1	4	1	3	1	3	4	4	4	3	1	0	0	0	1	1	1	4	1	1	1	5	1	5	1	4	4	1	4	3
4	1	3	1	1	1	3	1	1	1	2	1	3	2	2	4	1	4	3	3	2	5	1	5	1	4	4	4	4	4	0	0	0	0	1	1	1	3	1	1	1	3	1	4	2	3	4	1	4	5
4	2	3	1	1	1	2	1	4	1	1	4	1	4	1	4	1	4	1	3	1	1	1	1	1	1	2	2	4	4	1	0	3	0	1	2	#NULL!	#NULL!	#NULL!	#NULL!	#NULL!	#NULL!	#NULL!	#NULL!	#NULL!	#NULL!	#NULL!	#NULL!	#NULL!	#NULL!
4	1	3	1	1	1	1	5	5	1	5	1	5	1	4	4	3	3	3	4	3	3	4	5	4	4	5	4	4	4	1	0	0	0	1	1	#NULL!	#NULL!	#NULL!	#NULL!	#NULL!	#NULL!	#NULL!	#NULL!	#NULL!	#NULL!	#NULL!	#NULL!	#NULL!	#NULL!
4	1	0	1	1	4	4	1	3	3	2	2	3	4	2	4	4	4	2	4	4	2	3	4	1	4	4	4	4	4	1	0	0	0	1	1	1	3	3	1	1	5	4	4	1	4	4	3	4	1
4	0	0	1	1	2	3	2	3	3	5	2	5	2	3	3	2	3	2	3	2	2	4	3	2	4	4	3	3	3	1	0	0	0	1	2	#NULL!	#NULL!	#NULL!	#NULL!	#NULL!	#NULL!	#NULL!	#NULL!	#NULL!	#NULL!	#NULL!	#NULL!	#NULL!	#NULL!
4	1	0	1	1	3	1	1	2	1	4	3	4	1	4	4	1	2	3	2	5	5	5	4	5	4	4	4	4	4	1	0	0	0	1	0	#NULL!	#NULL!	#NULL!	#NULL!	#NULL!	#NULL!	#NULL!	#NULL!	#NULL!	#NULL!	#NULL!	#NULL!	#NULL!	#NULL!
4	0	0	1	1	1	2	1	2	2	5	4	4	2	3	3	5	4	4	4	2	2	2	3	1	4	4	4	3	3	1	0	0	0	1	1	#NULL!	#NULL!	#NULL!	#NULL!	#NULL!	#NULL!	#NULL!	#NULL!	#NULL!	#NULL!	#NULL!	#NULL!	#NULL!	#NULL!
4	2	2	1	1	3	4	1	1	1	1	2	2	5	4	4	2	3	4	4	1	4	3	3	1	3	4	4	5	4	0	0	0	0	1	2	2	3	1	1	1	2	2	5	1	4	4	1	3	4
4	2	0	1	1	1	1	1	1	1	5	1	4	1	5	4	1	5	1	1	1	1	1	4	1	4	4	4	4	4	0	0	0	0	1	0	#NULL!	#NULL!	#NULL!	#NULL!	#NULL!	#NULL!	#NULL!	#NULL!	#NULL!	#NULL!	#NULL!	#NULL!	#NULL!	#NULL!
4	2	3	1	1	1	3	1	4	1	2	5	3	2	4	4	2	1	2	2	5	5	5	3	2	4	4	4	5	4	0	0	0	0	1	0	#NULL!	#NULL!	#NULL!	#NULL!	#NULL!	#NULL!	#NULL!	#NULL!	#NULL!	#NULL!	#NULL!	#NULL!	#NULL!	#NULL!
4	2	3	1	1	1	3	1	3	1	5	4	5	2	2	4	2	3	2	1	3	3	3	3	1	3	3	3	5	4	0	0	0	0	1	1	#NULL!	#NULL!	#NULL!	#NULL!	#NULL!	#NULL!	#NULL!	#NULL!	#NULL!	#NULL!	#NULL!	#NULL!	#NULL!	#NULL!
4	2	3	1	1	3	4	1	1	1	4	1	4	1	3	4	1	4	2	2	2	5	1	2	1	4	4	4	4	4	1	0	0	0	1	1	#NULL!	#NULL!	#NULL!	#NULL!	#NULL!	#NULL!	#NULL!	#NULL!	#NULL!	#NULL!	#NULL!	#NULL!	#NULL!	#NULL!
4	2	3	1	1	2	3	2	5	3	5	1	3	1	4	4	3	3	2	2	3	3	2	3	2	3	4	4	4	3	0	0	3	0	1	1	#NULL!	#NULL!	#NULL!	#NULL!	#NULL!	#NULL!	#NULL!	#NULL!	#NULL!	#NULL!	#NULL!	#NULL!	#NULL!	#NULL!
4	1	3	1	1	2	3	1	3	2	5	3	1	4	4	3	2	3	1	3	4	2	1	3	1	3	4	4	4	3	0	0	3	0	1	1	#NULL!	#NULL!	#NULL!	#NULL!	#NULL!	#NULL!	#NULL!	#NULL!	#NULL!	#NULL!	#NULL!	#NULL!	#NULL!	#NULL!
4	3	2	1	1	1	3	1	1	1	2	2	3	1	4	4	1	4	4	4	1	1	1	3	1	4	4	4	4	4	0	0	0	0	1	2	#NULL!	#NULL!	#NULL!	#NULL!	#NULL!	#NULL!	#NULL!	#NULL!	#NULL!	#NULL!	#NULL!	#NULL!	#NULL!	#NULL!
[truncated: 11 more columns]
